# Supplementary material for: Comparative transcriptome analysis revealing dormant conidia and germination associated genes in Aspergillus species: an essential role for AtfA in conidial dormancy
Source: BMC Genomics. 2016 May 17;17:358. doi: 10.1186/s12864-016-2689-z (PMC4869263; doi:10.1186/s12864-016-2689-z)
Supplement: Additional file 2: Table S1A. — GO terms that were enriched in CAGs. (XLSX 11 kb) [file 12864_2016_2689_MOESM2_ESM.xlsx]

## Sheet: CSGs+
	Table S1A. GO terms that were enriched in CAGs
	Corrected p-value	Over(+)/Under(-)	GO *1	Terms	Count *2
A. fumigatus CAGs
	# C — Cellular component
	2.56e-13	+	GO:0005622	intracellular	47 140 640 8956
	1.76e-05	+	GO:0009514	glyoxysome	13 24 674 9072
	# F — Molecular function
	2.52e-05	+	GO:0016747	transferase activity, transferring acyl groups other than amino-acyl groups	20 59 667 9037
	0.0015	+	GO:0016491	oxidoreductase activity	50 349 637 8747
	# P — Biological process
	0.000996	+	GO:0055114	oxidation-reduction process	70 524 617 8572
	0.00139	+	GO:0034599	cellular response to oxidative stress	15 49 672 9047
	0.0028	+	GO:0045454	cell redox homeostasis	9 19 678 9077
	0.00213	-	GO:0003735	structural constituent of ribosome	0 128 687 8968
A. niger CAGs
	# C — Cellular component
	0.000574	+	GO:0009514	glyoxysome	10 28 684 13334
	# P — Biological process
	0.000632	+	GO:0015976	carbon utilization	8 14 686 13348
A. oryzae CAGs
	# C — Cellular component
	2.12e-07	+	GO:0009514	glyoxysome	15 21 797 11069
	9.38e-07	+	GO:0005739	mitochondrion	55 317 757 10773
	0.0001	-	GO:0016021	integral component of membrane	36 695 1205 12120
	0.00323	+	GO:0005829	cytosol	119 1156 693 9934
	0.00431	+	GO:0005622	intracellular	23 132 789 10958
	0.00922	+	GO:0005737	cytoplasm	33 239 779 10851
	# F — Molecular function
	1.45e-08	-	GO:0016491	oxidoreductase activity	20 634 1221 12181
	0.000524	-	GO:0000981	sequence-specific DNA binding RNA polymerase II transcription factor activity	12 326 1229 12489
	0.00149	-	GO:0003824	catalytic activity	32 589 1209 12226
	0.00158	-	GO:0016705	oxidoreductase activity, acting on paired donors, with incorporation or reduction of molecular oxygen	3 154 1238 12661
	# P — Biological process
	7.37e-06	-	GO:0055085	transmembrane transport	21 552 1220 12263
	8.85e-06	-	GO:0008152	metabolic process	16 468 1225 12347
	0.000104	+	GO:0006979	response to oxidative stress	10 13 802 11077
	0.00118	-	GO:0019748	secondary metabolic process	0 92 1241 12723
	*1: The common GO terms are indicated in bold.
	*2: The numbers of differentially expressed CAGs, not differential CAGs, differentially expressed genes, and not differential genes.
