# Supplementary material for: Comparative transcriptome analysis revealing dormant conidia and germination associated genes in Aspergillus species: an essential role for AtfA in conidial dormancy
Source: BMC Genomics. 2016 May 17;17:358. doi: 10.1186/s12864-016-2689-z (PMC4869263; doi:10.1186/s12864-016-2689-z)
Supplement: Additional file 3: Table S1B. — GO terms that were enriched in GeAGs. (XLSX 56 kb) [file 12864_2016_2689_MOESM3_ESM.xlsx]

## Sheet: GeSG+
	Table S1B, GO terms that were enriched in GeAGs
	Corrected p-value	Over(+)/Under(-)	GO *1	Terms	Count *2
A. fumigatus GeAGs
	# C — Cellular component
	9.2e-84	+	GO:0005730	nucleolus	113 56 653 8961
	1.37e-40	+	GO:0030686	90S preribosome	37 0 729 9017
	9.37e-40	+	GO:0005829	cytosol	243 1105 523 7912
	1.39e-32	+	GO:0032040	small-subunit processome	32 2 734 9015
	2.44e-32	+	GO:0005840	ribosome	44 22 722 8995
	2.08e-24	+	GO:0005762	mitochondrial large ribosomal subunit	26 4 740 9013
	3.56e-23	+	GO:0030687	preribosome, large subunit precursor	24 3 742 9014
	3.38e-17	+	GO:0022627	cytosolic small ribosomal subunit	19 4 747 9013
	6.97e-12	+	GO:0005739	mitochondrion	71 304 695 8713
	3.61e-07	+	GO:0009986	cell surface	21 51 745 8966
	4.32e-07	+	GO:0031966	mitochondrial membrane	12 13 754 9004
	3.11e-07	-	GO:0016021	integral component of membrane	15 555 751 8462
	3.42e-05	+	GO:0005886	plasma membrane	42 224 724 8793
	6.52e-05	+	GO:0005634	nucleus	154 1289 612 7728
	0.00039	+	GO:0005819	spindle	8 13 758 9004
	0.000817	+	GO:0005759	mitochondrial matrix	10 25 756 8992
	# F — Molecular function
	8.36e-103	+	GO:0003735	structural constituent of ribosome	110 18 656 8999
	1.38e-16	+	GO:0003723	RNA binding	44 83 722 8934
	6.63e-06	-	GO:0016491	oxidoreductase activity	8 391 758 8626
	7.95e-06	-	GO:0000981	sequence-specific DNA binding RNA polymerase II transcription factor activity	2 238 764 8779
	7.95e-06	+	GO:0003899	DNA-directed RNA polymerase activity	10 10 756 9007
	7.95e-06	+	GO:0008026	ATP-dependent helicase activity	14 25 752 8992
	7.95e-06	+	GO:0003743	translation initiation factor activity	12 16 754 9001
	2.75e-05	+	GO:0051082	unfolded protein binding	14 30 752 8987
	2.75e-05	+	GO:0005524	ATP binding	69 439 697 8578
	2.75e-05	+	GO:0003676	nucleic acid binding	51 286 715 8731
	0.000109	-	GO:0008270	zinc ion binding	22 575 744 8442
	0.000167	+	GO:0000287	magnesium ion binding	12 27 754 8990
	0.00158	+	GO:0005525	GTP binding	18 75 748 8942
	0.00165	+	GO:0000166	nucleotide binding	35 208 731 8809
	0.007	+	GO:0004386	helicase activity	14 59 752 8958
	0.00737	-	GO:0016747	transferase activity, transferring acyl groups other than amino-acyl groups	0 79 766 8938
	0.0076	-	GO:0016772	transferase activity, transferring phosphorus-containing groups	1 105 765 8912
	# P — Biological process
	1.25e-79	+	GO:0006412	translation	86 14 680 9003
	1.52e-21	+	GO:0006364	rRNA processing	26 7 740 9010
	4.1e-19	+	GO:0000447	endonucleolytic cleavage in ITS1 to separate SSU-rRNA from 5.8S rRNA and LSU-rRNA from tricistronic rRNA transcript (SSU-rRNA, 5.8S rRNA, LSU-rRNA)	20 2 746 9015
	2.8e-16	+	GO:0000462	maturation of SSU-rRNA from tricistronic rRNA transcript (SSU-rRNA, 5.8S rRNA, LSU-rRNA)	18 3 748 9014
	1.14e-15	+	GO:0000027	ribosomal large subunit assembly	18 4 748 9013
	1.29e-07	+	GO:0002181	cytoplasmic translation	12 9 754 9008
	3.15e-05	+	GO:0035690	cellular response to drug	34 151 732 8866
	4.68e-05	-	GO:0006355	regulation of transcription, DNA-templated	6 308 760 8709
	0.000142	+	GO:0006696	ergosterol biosynthetic process	10 16 756 9001
	0.000142	+	GO:0006413	translational initiation	9 12 757 9005
	0.000512	-	GO:0008152	metabolic process	9 324 757 8693
	0.00118	+	GO:0009060	aerobic respiration	9 18 757 8999
	0.00365	-	GO:0055085	transmembrane transport	16 405 750 8612
	0.00381	-	GO:0005975	carbohydrate metabolic process	3 167 763 8850
	0.00381	+	GO:0006418	tRNA aminoacylation for protein translation	7 13 759 9004
	0.005	+	GO:0070317	negative regulation of G0 to G1 transition	7 14 759 9003
	0.00565	+	GO:0006457	protein folding	12 43 754 8974
A. niger GeAGs
	# C — Cellular component
	2.14e-90	+	GO:0005730	nucleolus	119 40 1122 12775
	3.19e-78	+	GO:0005829	cytosol	333 986 908 11829
	5.82e-45	+	GO:0005840	ribosome	57 16 1184 12799
	1.09e-36	+	GO:0032040	small-subunit processome	35 0 1206 12815
	3.25e-34	+	GO:0030686	90S preribosome	34 1 1207 12814
	1.53e-31	+	GO:0005762	mitochondrial large ribosomal subunit	30 0 1211 12815
	4.12e-23	+	GO:0022627	cytosolic small ribosomal subunit	22 0 1219 12815
	9.18e-20	+	GO:0030687	preribosome, large subunit precursor	20 1 1221 12814
	1.22e-19	+	GO:0005739	mitochondrion	95 297 1146 12518
	1.24e-18	+	GO:0005886	plasma membrane	73 191 1168 12624
	9.68e-18	+	GO:0005634	nucleus	238 1331 1003 11484
	8.18e-12	+	GO:0009986	cell surface	29 46 1212 12769
	4.44e-08	+	GO:0031966	mitochondrial membrane	14 13 1227 12802
	2.53e-05	+	GO:0005819	spindle	10 12 1231 12803
	0.0001	-	GO:0016021	integral component of membrane	36 695 1205 12120
	0.00044	+	GO:0005737	cytoplasm	43 230 1198 12585
	0.000466	+	GO:0005743	mitochondrial inner membrane	12 29 1229 12786
	0.000644	+	GO:0005758	mitochondrial intermembrane space	10 21 1231 12794
	0.000719	+	GO:0034399	nuclear periphery	8 13 1233 12802
	0.000991	+	GO:0030445	yeast-form cell wall	8 14 1233 12801
	0.00118	+	GO:0005643	nuclear pore	9 19 1232 12796
	0.00318	+	GO:0009514	glyoxysome	10 28 1231 12787
	0.00624	+	GO:0005759	mitochondrial matrix	9 26 1232 12789
	0.00628	+	GO:0031965	nuclear membrane	7 16 1234 12799
	# F — Molecular function
	8.51e-129	+	GO:0003735	structural constituent of ribosome	126 3 1115 12812
	3.36e-29	+	GO:0003723	RNA binding	57 55 1184 12760
	3.69e-18	+	GO:0003743	translation initiation factor activity	23 6 1218 12809
	2.35e-15	+	GO:0003676	nucleic acid binding	76 236 1165 12579
	7.8e-11	+	GO:0005524	ATP binding	102 475 1139 12340
	6.92e-10	+	GO:0051082	unfolded protein binding	21 25 1220 12790
	3.6e-09	+	GO:0008026	ATP-dependent helicase activity	19 22 1222 12793
	1.45e-08	-	GO:0016491	oxidoreductase activity	20 634 1221 12181
	5.75e-08	+	GO:0000166	nucleotide binding	53 208 1188 12607
	1.69e-06	+	GO:0004386	helicase activity	21 47 1220 12768
	2.82e-06	+	GO:0004812	aminoacyl-tRNA ligase activity	11 10 1230 12805
	6.35e-06	+	GO:0005525	GTP binding	24 68 1217 12747
	7.64e-06	+	GO:0043565	sequence-specific DNA binding	23 64 1218 12751
	0.000305	+	GO:0003924	GTPase activity	17 50 1224 12765
	0.000524	-	GO:0000981	sequence-specific DNA binding RNA polymerase II transcription factor activity	12 326 1229 12489
	0.00149	-	GO:0003824	catalytic activity	32 589 1209 12226
	0.00158	-	GO:0016705	oxidoreductase activity, acting on paired donors, with incorporation or reduction of molecular oxygen	3 154 1238 12661
	0.00158	+	GO:0003729	mRNA binding	9 18 1232 12797
	0.00175	+	GO:0003682	chromatin binding	11 28 1230 12787
	# P — Biological process
	2.27e-97	+	GO:0006412	translation	97 3 1144 12812
	3.2e-20	+	GO:0006364	rRNA processing	24 4 1217 12811
	4.55e-20	+	GO:0000447	endonucleolytic cleavage in ITS1 to separate SSU-rRNA from 5.8S rRNA and LSU-rRNA from tricistronic rRNA transcript (SSU-rRNA, 5.8S rRNA, LSU-rRNA)	21 1 1220 12814
	4.1e-18	+	GO:0000027	ribosomal large subunit assembly	19 1 1222 12814
	9.98e-14	+	GO:0002181	cytoplasmic translation	17 4 1224 12811
	3.36e-13	+	GO:0006413	translational initiation	17 5 1224 12810
	1.5e-11	+	GO:0035690	cellular response to drug	49 135 1192 12680
	1.55e-06	+	GO:0009060	aerobic respiration	12 11 1229 12804
	7.37e-06	-	GO:0055085	transmembrane transport	21 552 1220 12263
	8.85e-06	-	GO:0008152	metabolic process	16 468 1225 12347
	3.88e-05	+	GO:0006418	tRNA aminoacylation for protein translation	10 11 1231 12804
	4.86e-05	+	GO:0006696	ergosterol biosynthetic process	11 15 1230 12800
	0.000106	+	GO:0071216	cellular response to biotic stimulus	23 76 1218 12739
	0.00015	+	GO:0036170	filamentous growth of a population of unicellular organisms in response to starvation	21 67 1220 12748
	0.000344	+	GO:0036180	filamentous growth of a population of unicellular organisms in response to biotic stimulus	23 84 1218 12731
	0.000371	+	GO:0007346	regulation of mitotic cell cycle	11 21 1230 12794
	0.000757	+	GO:0009267	cellular response to starvation	18 60 1223 12755
	0.00118	-	GO:0019748	secondary metabolic process	0 92 1241 12723
	0.00169	+	GO:0006457	protein folding	13 37 1228 12778
	0.00202	+	GO:0006366	transcription from RNA polymerase II promoter	8 14 1233 12801
	0.00358	+	GO:0071585	detoxification of cadmium ion	17 65 1224 12750
	0.00443	+	GO:0007163	establishment or maintenance of cell polarity	12 37 1229 12778
	0.00465	+	GO:0030448	hyphal growth	29 150 1212 12665
	0.00516	+	GO:0043936	asexual sporulation resulting in formation of a cellular spore	13 44 1228 12771
	0.00707	+	GO:0040009	regulation of growth rate	10 29 1231 12786
	0.00724	+	GO:0044182	filamentous growth of a population of unicellular organisms	8 19 1233 12796
	0.00885	+	GO:0048315	conidium formation	21 101 1220 12714
A. oryzae GeAGs
	# C — Cellular component
	2.15e-89	+	GO:0005730	nucleolus	106 50 643 11103
	2.54e-50	+	GO:0005829	cytosol	225 1050 524 10103
	6.53e-38	+	GO:0030686	90S preribosome	33 1 716 11152
	7.57e-37	+	GO:0005840	ribosome	44 21 705 11132
	7.57e-37	+	GO:0032040	small-subunit processome	33 2 716 11151
	3.95e-21	+	GO:0005762	mitochondrial large ribosomal subunit	21 4 728 11149
	1.12e-16	+	GO:0030687	preribosome, large subunit precursor	17 4 732 11149
	2.09e-11	+	GO:0009986	cell surface	25 52 724 11101
	1.53e-09	+	GO:0005739	mitochondrion	57 315 692 10838
	1.58e-08	+	GO:0005886	plasma membrane	43 214 706 10939
	5.47e-08	-	GO:0016021	integral component of membrane	17 780 732 10373
	9.19e-08	+	GO:0031966	mitochondrial membrane	11 11 738 11142
	4.83e-07	+	GO:0005634	nucleus	140 1322 609 9831
	0.00015	+	GO:0005743	mitochondrial inner membrane	11 31 738 11122
	0.000495	+	GO:0005819	spindle	7 13 742 11140
	0.000659	+	GO:0034399	nuclear periphery	7 14 742 11139
	0.00117	+	GO:0031965	nuclear membrane	7 16 742 11137
	0.00439	+	GO:0005576	extracellular region	30 238 719 10915
	0.00853	+	GO:0005635	nuclear envelope	9 40 740 11113
	# F — Molecular function
	3.07e-103	+	GO:0003735	structural constituent of ribosome	95 9 654 11144
	6.78e-22	+	GO:0003723	RNA binding	42 64 707 11089
	1.98e-10	+	GO:0003743	translation initiation factor activity	15 12 734 11141
	5.55e-10	+	GO:0003676	nucleic acid binding	49 227 700 10926
	5.71e-07	-	GO:0016491	oxidoreductase activity	12 635 737 10518
	1.03e-05	+	GO:0051082	unfolded protein binding	13 28 736 11125
	1.36e-05	+	GO:0005525	GTP binding	21 81 728 11072
	2.21e-05	-	GO:0008270	zinc ion binding	18 687 731 10466
	2.63e-05	+	GO:0008026	ATP-dependent helicase activity	12 27 737 11126
	3.1e-05	+	GO:0005524	ATP binding	64 506 685 10647
	6.13e-05	-	GO:0003824	catalytic activity	18 655 731 10498
	8.36e-05	-	GO:0000981	sequence-specific DNA binding RNA polymerase II transcription factor activity	2 248 747 10905
	9.67e-05	+	GO:0003899	DNA-directed RNA polymerase activity	8 12 741 11141
	0.000195	+	GO:0000166	nucleotide binding	36 244 713 10909
	0.000261	+	GO:0003729	mRNA binding	9 20 740 11133
	0.000824	+	GO:0003924	GTPase activity	15 67 734 11086
	0.000956	-	GO:0016705	oxidoreductase activity, acting on paired donors, with incorporation or reduction of molecular oxygen	1 168 748 10985
	0.00209	-	GO:0022857	transmembrane transporter activity	0 117 749 11036
	0.00209	+	GO:0051287	NAD binding	10 36 739 11117
	0.00366	-	GO:0016787	hydrolase activity	2 173 747 10980
	0.00659	-	GO:0022891	substrate-specific transmembrane transporter activity	0 98 749 11055
	# P — Biological process
	1.02e-73	+	GO:0006412	translation	72 11 677 11142
	9.33e-20	+	GO:0006364	rRNA processing	23 9 726 11144
	9.33e-20	+	GO:0000447	endonucleolytic cleavage in ITS1 to separate SSU-rRNA from 5.8S rRNA and LSU-rRNA from tricistronic rRNA transcript (SSU-rRNA, 5.8S rRNA, LSU-rRNA)	19 2 730 11151
	7.64e-17	+	GO:0000027	ribosomal large subunit assembly	17 3 732 11150
	1.95e-08	+	GO:0035690	cellular response to drug	37 157 712 10996
	6.41e-08	-	GO:0008152	metabolic process	6 513 743 10640
	8.11e-08	+	GO:0006413	translational initiation	11 9 738 11144
	1.8e-05	-	GO:0055085	transmembrane transport	16 651 733 10502
	0.000133	-	GO:0006355	regulation of transcription, DNA-templated	4 307 745 10846
	0.000133	+	GO:0009060	aerobic respiration	9 16 740 11137
	0.000312	+	GO:0070317	negative regulation of G0 to G1 transition	8 14 741 11139
	0.000431	+	GO:0036170	filamentous growth of a population of unicellular organisms in response to starvation	17 75 732 11078
	0.00135	+	GO:0006099	tricarboxylic acid cycle	7 14 742 11139
	0.00135	+	GO:0071216	cellular response to biotic stimulus	17 85 732 11068
	0.00135	+	GO:0006696	ergosterol biosynthetic process	8 19 741 11134
	0.00246	+	GO:0036180	filamentous growth of a population of unicellular organisms in response to biotic stimulus	17 91 732 11062
	0.00315	-	GO:0055114	oxidation-reduction process	36 893 713 10260
	0.00343	+	GO:0009267	cellular response to starvation	14 69 735 11084
	0.00351	-	GO:0005975	carbohydrate metabolic process	2 178 747 10975
	*1: The common GOs were indicated in bold.
	*2: The numbers of differentially expressed GeAGs, not differential GeAGs, differentially expressed genes, and not differential genes.
