# Supplementary material for: Comparative transcriptome analysis revealing dormant conidia and germination associated genes in Aspergillus species: an essential role for AtfA in conidial dormancy
Source: BMC Genomics. 2016 May 17;17:358. doi: 10.1186/s12864-016-2689-z (PMC4869263; doi:10.1186/s12864-016-2689-z)
Supplement: Additional file 4: Table S2. — List of A. fumigatus allergen-related genes and their FPKM values. (XLSX 12 kb) [file 12864_2016_2689_MOESM4_ESM.xlsx]

## Sheet: Sheet1
Table S2. A list of A. fumigatus allergen-related genes
	FPKM				Ratio
Gene ID	Hyphae (H)	Conidia (C )	Germ 1 h (G)		C/H	G/C	Gene name	Annotation
Afu5g02330	1146.14	4.71788	0.854031		0.00411632	0.18102	aspf1	major allergen Asp F1
Afu4g09580	11.5547	3.1128	0.900445		0.269397	0.289272	aspf2	major allergen Asp F2
Afu6g02280	289.133	122.192	678.584		0.422615	5.55342	aspf3	allergen Asp F3
Afu2g03830	108.505	0	0.849775		0	-	aspf4	allergen Asp F4
Afu8g07080	0.1526	0.278521	0.103127		1.82517	0.370267	mep	elastinolytic metalloproteinase Mep
Afu1g14550	5149.4	10.7698	2.44959		0.00209147	0.22745	sod3	Mn superoxide dismutase MnSOD
Afu4g06670	663.593	9.23408	9.6404		0.0139153	1.044	aspf7	allergen Asp F7
Afu2g10100	207.837	162.792	1508.92		0.783268	9.26901	aspf8	60S acidic ribosomal protein P2
Afu1g16190	225.782	26.8439	186.301		0.118893	6.94016	aspf9	cell wall glucanase Crf1
Afu5g13300	21.2326	3.24214	1.67711		0.152696	0.517285	pep1	aspartic endopeptidase Pep1
Afu2g03720	355.938	275.574	870.363		0.774219	3.15836	cyp4	peptidyl-prolyl cis-trans isomerase
Afu5g04170	839.593	463.052	1205.05		0.55152	2.60241	hsp90	molecular chaperone HSP90
Afu2g12630	55.995	42.8029	18.1649		0.764406	0.424385	aspf13	allergen Asp F13
Afu4g03240	21.6485	20.0324	28.9021		0.925348	1.44277	mp1	cell wall galactomannoprotein Mp1
Afu5g09210	2454.25	370.668	149.322		0.151031	0.402846	alp2	alkaline serine protease Alp2
Afu6g06770	160.215	106.703	57.7605		0.665999	0.54132	aspf22	enolase
Afu2g11850	221.692	276.22	1600.2		1.24596	5.79321	rpL3	large subunit ribosomal protein L3
Afu3g07430	321.174	880.429	198.675		2.74128	0.225657	aspf27	peptidyl-prolyl cis-trans isomerase, putative
Afu6g10300	66.5902	35.8206	29.0053		0.537926	0.809738	aspf28	thioredoxin, putative
Afu5g11320	133.875	203.038	129.02		1.51662	0.635448	aspf29	thioredoxin, putative
Afu3g03060	3.61236	0.0807985	0.0598342		0.0223672	0.740536	aspf34	cell wall protein (PhiA), putative
Afu4g11800	15.8311	37.1261	22.517		2.34514	0.606501	alp1	alkaline serine protease Alp1
