# Supplementary material for: Comparative transcriptome analysis revealing dormant conidia and germination associated genes in Aspergillus species: an essential role for AtfA in conidial dormancy
Source: BMC Genomics. 2016 May 17;17:358. doi: 10.1186/s12864-016-2689-z (PMC4869263; doi:10.1186/s12864-016-2689-z)
Supplement: Additional file 5: Table S3. — FPKM values of the 6172 common genes. (XLSX 986 kb) [file 12864_2016_2689_MOESM5_ESM.xlsx]

## Sheet: ortholog_express.csv
	Table S3. FPKM values of the 6172 common genes
	A. fumigatus	A. niger	A. oryzae	Hyphae	Conidia	Germ 1 h	Hyphae	Conidia	Germ 1 h	Hyphae	Conidia	Germ 1 h	Gene name (A. fumigatus)	A. fumigatus annotation
	Afu3g14540	An18g00600	AO090701000554	833.642	21442.2	383.836	311.128	33.6376	6.90157	205.448	111.061	100.711	hsp30	30 kDa heat shock protein
	Afu4g03830	An14g01068	AO090011000343	73.6751	8017.7	862.851	31.5104	107.878	59.8028	78.5109	320.258	13.5676	-	hypothetical protein
	Afu3g11550	An02g07350	AO090003000710	74.6375	6612.7	225.28	9.79208	411.38	1.25981	19.4852	7030.69	46.8311	-	LEA domain protein
	Afu2g14330	An17g01885	AO090009000665	5.40552	5484.59	222.245	16.3516	3895.46	5.88409	4.19594	3274.16	8.98159	-	hypothetical protein
	Afu2g10750	An02g02530	AO090011000563	785.8	4332.33	3207.84	97.0306	5168.04	2091.51	169.944	5699.31	1633.46	-	RNA helicase (Dbp), putative
	Afu2g10020	An16g05030	AO090011000634	334.8	3390.38	192.733	1.21571	2134.65	18.1719	9.74878	854.661	46.2566	-	hypothetical protein
	Afu7g01430	An12g01460	AO090010000221	188.515	3101.49	99.1337	8.24934	904.19	1.33348	79.4683	2976.49	16.1717	-	opsin 1
	Afu5g09230	An07g03850	AO090020000520	1762.36	2740.67	1792.39	410.914	801.85	198.122	369.381	984.04	129.913	-	transaldolase
	Afu6g13330	An08g10030	AO090003000457	259.658	2317.07	118.266	304.09	93.1078	0.922511	105.72	236.777	4.1907	-	conserved hypothetical protein
	Afu2g01590	An03g04860	AO090701000790	18.3024	2297.26	299.879	28.2937	623.672	1.2993	16.6773	1241.42	12.2764	nce102	non-classical export protein (Nce2), putative
	Afu5g01970	An16g01830	AO090003001322	484.259	2287.17	485.067	3086.03	1477	44.4014	1555.83	416.17	63.8522	gpdA	glyceraldehyde 3-phosphate dehydrogenase GpdA
	Afu5g12510	An14g06700	AO090120000376	12.3915	2225.86	98.7189	0.508416	5.90352	0.237486	6.10242	9.36802	4.35416	afeA	AMP-binding enzyme domain protein
	Afu6g03210	An12g10240	AO090011000656	2.78588	2223.34	179.708	0.889728	390.875	3.32481	1.06832	1460.88	6.86036	conJ	conidiation-specific protein 10
	Afu3g01030	An02g02330	AO090003000734	6.61762	2217.9	21.4126	0.476011	0.415583	1.63057	1.94946	0.319967	1.24455	-	RTA1 domain protein, putative
	Afu5g09180	An07g03930	AO090020000514	85.2135	2019.33	341.427	2.64283	1775.07	58.6746	7.75735	3478.06	15.9058	-	hypothetical protein
	Afu2g15430	An15g05450	AO090012000287	10.5469	2014.87	360.522	6.84575	324.768	4.06059	69.2512	169.184	17.8194	-	L-xylulose reductase
	Afu3g10120	An16g03940	AO090003000546	474.622	1935.61	752.9	217.968	972.6	832.172	103.987	1015.68	621.344	-	TATA-box binding protein
	Afu3g10840	An02g06570	AO090003000633	127.492	1909.04	324.354	61.5053	177.946	234.34	80.4858	314.346	346.223	-	zinc knuckle transcription factor (Zfm1),putative
	Afu4g08960	An04g03830	AO090023000637	34.6797	1895.01	207.538	5.23859	1.28423	0.604998	4.24992	224.233	59.9642	-	GPI anchored protein, putative
	Afu1g13790	An08g06960	AO090012000495	4105.18	1822.11	1616.15	453.943	347.191	514.341	1654.41	913.158	597.136	hhtA	histone H3
	Afu5g09240	An07g03770	AO090020000521	280.661	1728.65	277.412	112.437	917.15	42.8348	31.4979	377.783	14.1504	sod1	Cu,Zn superoxide dismutase (SOD1)
	Afu1g01490	An15g07300	AO090102000259	1.33792	1728.36	149.375	0.690404	718.462	1.52341	1.15486	539.726	1.52124	-	hypothetical protein
	Afu6g08320	An11g01750	AO090003000094	19.5625	1704.32	112.591	4.70144	385.275	1.09624	4.20532	565.369	1.40026	pilB	conserved hypothetical protein
	Afu3g06260	An11g10090	AO090020000122	1449.98	1696.26	2587.17	577.894	2534.98	2654.13	206.599	1758.11	802.809	-	translation initiation factor SUI1
	Afu8g01530	An12g10710	AO090113000154	0.967593	1694.47	36.4453	1.12061	1495.86	20.6588	0.233108	537.939	3.65916	-	HHE domain protein
	Afu6g03540	An15g01860	AO090009000557	54.2036	1685.74	789.112	49.8384	438.312	74.5684	121.636	1349.09	11.0467	acuE	malate synthase A
	Afu1g09940	An08g01750	AO090038000441	189.522	1538	188.685	144.705	245.215	37.5044	54.4724	838.878	24.3684	-	protein required for survival at hightemperature during stationary phase, putative
	Afu3g00640	An11g08160	AO090009000116	8.9394	1476.34	33.982	0.802561	152.047	1.6245	2.69944	68.1436	0.265667	-	peptidoglycan binding domain protein
	Afu1g14930	An01g13060	AO090005001239	3301.71	1465.98	592.087	1815.46	406.425	1535.66	220.212	75.5008	303.422	-	hypothetical protein
	Afu3g10530	An16g04500	AO090003000600	132.963	1426.58	268.193	99.1497	223.436	41.0989	33.1215	173.413	46.9876	-	protein serine/threonine kinase (Ran1),putative
	Afu4g13510	An01g09270	AO090009000219	5.57281	1425.41	751.709	116.341	739.696	533.155	6.62376	1626.42	10.0885	acuD	isocitrate lyase
	Afu3g10410	An16g04340	AO090003000590	212.439	1407.46	81.7333	1.32772	275.021	3.78021	6.75223	506.389	21.3864	-	hypothetical protein
	Afu4g10350	An04g06510	AO090003001182	1406.76	1371.99	2484.69	1223.43	708.584	314.466	610.861	3520.2	193.984	ubiD	polyubiquitin (UbiD), putative
	Afu5g10160	An14g04530	AO090010000533	2.44002	1367.42	44.7765	8.3454	1111.5	27.6686	16.1346	360.73	30.8231	-	actVA 4 protein
	Afu6g06670	An18g06390	AO090003000043	3.64533	1354.29	82.2122	14.9159	7.19728	0.70112	7.03854	441.628	9.25861	-	conserved hypothetical protein
	Afu6g00510	An12g09950	AO090003001376	0.0925937	1343.44	230.862	0	0	0	0.296765	284.925	28.7974	-	NADP-dependent alcohol dehydrogenase
	Afu4g05900	An04g00100	AO090023001009	53.4916	1341.89	188.894	66.6555	2336.66	42.0591	83.7029	2065.25	52.4398	-	conserved hypothetical protein
	Afu6g12930	An08g10530	AO090003000415	260.3	1321.25	923.473	223.627	388.254	438.701	347.779	442.074	471.505	acoA	aconitate hydratase, mitochondrial
	Afu1g09030	An08g00540	AO090005001622	170.423	1293.87	266.692	950.867	91.6621	12.2506	557.97	252.121	9.01961	-	hypothetical protein
	Afu3g05760	An11g10870	AO090020000043	12.035	1287.92	93.8454	105.893	58.9192	63.9217	28.4549	820.173	18.7083	-	C6 transcription factor (Fcr1), putative
	Afu3g02050	An18g01930	AO090001000144	215.845	1264.31	82.3985	0.387487	80.1087	0.579197	0	402.407	4.22506	-	hypothetical protein
	Afu1g07470	An07g10020	AO090012000997	2794.37	1226.32	527.402	685.302	297.474	41.8552	423.326	219.841	32.1488	atg8	autophagic death protein (Idi-7), putative
	Afu4g11080	An04g05620	AO090003001112	25.5864	1211.43	536.643	55.4398	183.798	124.773	88.4775	38.8654	76.9263	facA	acetyl-coenzyme a synthetase
	Afu3g06030	An11g10490	AO090020000073	628.632	1188.14	1138.31	546.447	686.004	2670.63	563.317	1558.07	1706.03	-	ubiquitin conjugating enzyme (UbcD), putative
	Afu5g13100	An14g06050	AO090120000435	15.4037	1188.02	159.866	16.7798	268.549	11.5455	6.73734	530.309	21.8172	-	hypothetical protein
	Afu7g04610	An13g01190	AO090005000150	19.7073	1183.99	144.561	53.866	60.9147	25.0146	16.3638	214.207	11.4313	-	Ulp1 protease family protein
	Afu5g01430	An16g00930	AO090012000695	3.5036	1155.53	95.5109	30.8927	43.4739	2.47648	14.4814	13.4069	60.4696	-	ThiJ/PfpI family protein
	Afu1g16523	An01g10720	AO090005001059	915.928	1146.65	6023.03	2681.02	1731.59	11527.1	1470.64	1328.33	12837.1	-	0
	Afu4g04190	An14g00640	AO090206000078	147.782	1139.31	74.2172	157.328	112.596	0.921137	30.2287	84.0744	8.65727	-	hypothetical protein
	Afu1g12250	An08g04880	AO090001000304	189.808	1084.98	574.889	309.562	126.628	579.893	177.823	1122.95	257.457	rcfB	mitochondrial hypoxia responsive domain protein
	Afu5g10270	An15g05410	AO090103000459	7.81325	1079.81	111.04	4.82952	16.4515	0	0.434558	166.855	0	-	heat shock protein, HSP20 family
	Afu6g12220	An11g10800	AO090020000048	247.802	1065.89	82.553	129.538	9.95554	0	60.1494	18.8674	56.832	-	isochorismatase family hydrolase, putative
	Afu6g02020	An12g08900	AO090009000492	952.729	1054.58	342.658	362.7	595.764	275.352	146.964	495.264	192.172	-	hypothetical protein
	Afu5g03490	An09g05870	AO090102000558	329.539	1040.84	1156.78	568.779	180.934	1445.61	858.246	60.4872	1032.01	ndk1	nucleoside diphosphate kinase
	Afu1g01600	An04g08590	AO090102000015	5.05681	1007.07	977.78	8.61697	2.51836	5.78545	24.2153	64.7475	115.866	-	deoxyribodipyrimidine photolyase
	Afu1g04040	An01g02880	AO090003000947	533.144	997.503	3550.2	1952.56	826.607	8738.08	1245.79	1193.08	11690.6	ubiA	ubiquitin (UbiA), putative
	Afu4g04110	An14g00740	AO090206000082	310.71	996.84	228.195	55.7437	88.2373	209.597	27.2046	126.887	210.354	-	SAC3/GANP domain protein
	Afu2g09640	An16g05580	AO090011000690	12.1403	983.727	113.237	42.5504	305.979	2.81925	7.28226	52.4671	9.45133	-	RING finger domain protein, putative
	Afu1g06100	An18g04790	AO090009000473	165.23	969.999	1644.59	303.571	143.342	393.522	120.409	119.335	60.7279	-	glutaredoxin
	Afu3g10480	An16g04420	AO090003000594	30.7637	968.858	27.4803	9.29676	710.993	1.24308	6.86563	921.253	9.38151	-	conserved hypothetical protein
	Afu1g06390	An18g04840	AO090120000080	7547.37	966.871	8927.6	3318.31	1371.43	24612	6481.52	6259.83	37304.7	tef1	translation elongation factor EF-1 alpha subunit, putative
	Afu6g13670	An08g08600	AO090103000317	215.97	960.285	125.609	62.3578	201.528	4.23606	122.496	759.073	14.3458	-	conserved hypothetical protein
	Afu8g05540	An16g07140	AO090005000591	41.3854	929.896	69.6421	10.2449	21.5741	4.03092	6.73157	18.7765	2.2948	-	hypothetical protein
	Afu6g02520	An12g07900	AO090120000137	789.265	913	2186.82	209.713	184.641	1751.95	487.346	1040.52	4349.65	-	Eukaryotic initiation factor 1A, putative
	Afu3g05390	An11g11260	AO090020000009	22.3633	904.461	79.4741	34.3632	598.771	9.45017	29.384	281.365	1.86825	-	protein-L-isoaspartate O-methyltransferase
	Afu4g06770	An04g01170	AO090023000909	75.2345	903.956	580.913	243.764	592.243	438.505	57.6337	1105.37	194.244	-	iron-sulfur cofactor synthesis protein nifU,putative
	Afu2g16370	An15g06740	AO090102000226	835.663	903.185	5542.61	1234.28	947.663	7956.98	509.846	648.395	4999.98	-	Ribosomal protein L32
	Afu4g09250	An04g04280	AO090023000611	28.518	847.498	38.1163	28.3645	329.973	75.8976	10.9368	199.408	5.09832	-	hypothetical protein
	Afu6g07520	An07g08890	AO090005001548	95.0911	837.412	23.0432	30.7456	224.867	3.76504	85.2996	780.444	22.2203	pil1	conserved hypothetical protein
	Afu6g11430	An08g07290	AO090023000467	3.65138	834.095	233.529	51.7388	101.835	27.0009	38.4821	46.4706	3.95262	aldA	aldehyde dehydrogenase, putative
	Afu4g07720	An04g02100	AO090023000800	26.701	827.979	30.1876	1.66867	23.6007	4.33029	2.71651	7.59326	0.283648	-	carboxylesterase, putative
	Afu6g09160	An11g06900	AO090001000592	349.874	819.813	212.15	80.0845	133.364	83.8166	65.7826	220.639	12.5505	-	ubiquitin conjugating enzyme, putative
	Afu6g14120	An06g01030	AO090103000398	3493.82	818.87	190.743	215.199	46.4186	12.3546	48.6477	85.1264	28.365	-	hypothetical protein
	Afu2g07970	An05g00540	AO090011000901	464.654	813.343	2894.46	1511.04	1176.77	7475.72	905.562	1295.21	8917.23	-	ribosomal protein L19
	Afu3g10400	An16g04330	AO090003000589	100.792	809.742	189.555	80.9652	126.279	26.3646	44.56	11.868	18.8934	-	dolichol-phosphate mannosyltransferase,putative
	Afu2g16430	An15g06860	AO090102000219	14.6319	798.422	99.7428	51.1422	170.442	12.0063	10.9361	661.133	12.9641	-	hypothetical protein
	Afu1g04940	An01g04040	AO090003000842	703.052	796.931	229.492	162.775	66.2459	72.4748	240.518	155.448	209.344	-	GTP binding protein (SarA), putative
	Afu2g15800	An15g06080	AO090012000242	302.987	790.725	362.272	115.419	327.58	410.731	93.2201	794.738	385.389	-	conserved hypothetical protein
	Afu1g13530	An08g06600	AO090012000522	7.86366	790.533	60.0682	1.29041	95.7608	0.401843	20.8084	740.421	55.5814	-	hypothetical protein
	Afu3g06140	An11g10320	AO090020000087	167.442	782.926	178.444	40.0806	21.0963	6.90612	52.8318	17.6561	14.8992	-	cytoskeleton assembly control protein Sla2,putative
	Afu5g05480	An17g02350	AO090009000713	118.148	771.917	553.785	96.371	377.389	224.025	50.6399	295.903	171.435	rhbA	Rheb GTPase RhbA
	Afu6g02210	An12g08630	AO090120000106	77.7544	759.849	84.6767	69.1015	70.8098	9.50277	50.3235	16.6622	10.1337	-	cytochrome P450, putative
	Afu4g14630	An18g01630	AO090020000183	17.132	753.119	3.47551	0.965594	17.9452	0.104589	0.214501	1.42145	0.153049	-	FAD binding domain protein
	Afu5g09310	An07g03680	AO090020000537	334.854	747.775	49.2877	182.494	138.958	13.966	87.5378	77.2479	20.6797	-	UPF0005 domain protein
	Afu1g09440	An08g00970	AO090012000929	314.221	733.013	3310.29	1505.27	1035.32	8223.04	804.932	1237.19	8949.28	rps23	ribosomal protein S23 (S12)
	Afu5g03269	An09g05520	AO090102000529	8.27202	732.588	51.7732	9.8254	535.195	4.05629	9.14115	666.806	12.4775	-	0
	Afu3g14550	An09g01660	AO090701000553	468.308	726.863	129.554	86.3581	11.4888	281.731	20.6458	32.4285	69.8641	-	DNA repair protein (Rex1), putative
	Afu3g00270	An03g05290	AO090009000117	1196.56	725.058	1503.35	483.121	0.257779	1864.6	563.131	975.689	2687.34	bgt2	cell wall glucanase, putative
	Afu2g10540	An02g06010	AO090011000586	46.4655	721.789	234.61	27.8461	64.5448	6.09862	12.6941	344.101	19.8714	-	hypothetical protein
	Afu8g01670	An01g01830	AO090010000722	36.2706	708.603	241.412	159.686	118.954	5.67751	1.37232	0.848532	2.63362	cat2	bifunctional catalase-peroxidase Cat2
	Afu1g04320	An01g03160	AO090003000917	423.019	702.749	2959.48	1860.3	1551.67	11498.8	882.971	1429.83	10675.8	-	ribosomal protein S8.e
	Afu2g02310	An07g06530	AO090011000512	70.5624	702.57	72.04	6.09251	119.882	2.51147	17.4236	1239.13	14.9733	sur7	sur7 protein, putative
	Afu1g09890	An08g01700	AO090038000459	1037.42	687.425	136.395	95.5283	75.9426	6.77194	29.3819	196.274	4.47957	-	hypothetical protein
	Afu3g02380	An01g01060	AO090120000034	213.86	683.512	276.139	61.9286	100.597	182.734	70.617	138.771	191.271	-	U2 auxiliary factor small subunit, putative
	Afu3g11070	An02g06820	AO090003000661	289.696	683.383	36.7342	1442.18	58.4586	2.32079	1370.59	238.547	3.45082	pdcA	pyruvate decarboxylase PdcA, putative
	Afu1g02600	An01g05600	AO090005000834	31.827	681.489	732.773	112.645	578.9	1265.73	19.2823	75.6764	265.738	-	hypothetical protein
	Afu6g08050	An11g02040	AO090003000121	345.173	678.313	303.348	495.458	268.94	136.26	318.016	267.846	106.761	gnd1	6-phosphogluconate dehydrogenase,decarboxylating
	Afu5g02470	An02g10320	AO090102000360	496.93	666.348	87.2299	461.43	183.365	3.00443	353.211	43.0725	27.6515	nmt1	thiamine biosynthesis protein (Nmt1), putative
	Afu1g15870	An01g14280	AO090005001113	40.4561	662.634	164.818	51.6533	20.9994	120.97	35.6756	111.02	183.324	-	DNA topoisomerase IV subunit A, putative
	Afu5g13930	An14g05330	AO090113000083	277.401	657.943	540.582	89.5094	112.539	1060.35	72.961	336.164	522.421	-	CCCH finger DNA binding protein, putative
	Afu8g07110	An12g01270	AO090010000563	1.33027	653.942	51.5549	92.207	0	4.48582	9.34798	3.69676	2.60997	-	alanyl-tRNA synthetase, putative
	Afu7g05660	An07g02650	AO090005000428	1098.72	641.872	4638.42	510.977	656.788	7155.46	379.76	3597.64	4722.21	-	elongation factor EF-3, putative
	Afu2g02530	An07g06080	AO090026000593	993.331	638.634	543.46	349.499	1000.72	838.88	248.4	401.02	433.502	-	casein kinase I, putative
	Afu2g14870	An15g03380	AO090012000398	18.0851	637.341	34.2116	1.47199	30.706	1.46684	1.48404	21.2886	1.27066	-	peptidase, M23/M37 family, putative
	Afu1g17070	An01g09650	AO090023000576	120.975	636.234	308.782	34.7743	181.363	294.202	37.3944	587.983	180.085	-	FYVE domain protein, putative
	Afu3g11690	An02g07470	AO090003000725	46.0533	628.663	194.701	161.719	281.06	8.457	605.858	899.838	66.7249	-	fructose-bisphosphate aldolase, class II
	Afu5g04290	An09g06760	AO090102000635	80.2082	623.916	160.265	114.432	235.248	43.2931	44.6771	154.35	15.2096	-	WW domain protein, putative
	Afu7g02260	An12g00390	AO090038000604	138.628	619.71	266.018	83.8594	73.3033	232.227	45.2626	110.02	138.406	-	SOM1 protein
	Afu1g10610	An08g02670	AO090038000359	349.668	617.386	417.689	172.667	137.996	484.627	37.4655	208.809	309.17	-	hypothetical protein
	Afu3g10520	An16g04460	AO090003000598	58.9332	615.376	158.94	52.3977	125.902	213.631	24.7878	82.0782	84.2563	-	serine/threonine protein kinase (Prp4),putative
	Afu1g09100	An08g00610	AO090005001601	199.173	601.307	2228.3	1193.57	1345.99	7092.42	1129.41	1529.65	12480.8	-	60S ribosomal protein L9 b
	Afu3g09820	An16g03490	AO090005001266	34.0372	599.553	60.4546	12.7269	73.1851	26.8884	20.1363	209.825	115.011	dvrA	C2H2 transcription factor, putative
	Afu6g07720	An11g02550	AO090003000174	17.9155	599.326	294.415	55.7024	557.511	11.2768	231.757	739.65	27.6438	acuF	phosphoenolpyruvate carboxykinase (ATP)
	Afu1g04070	An01g02900	AO090003000938	771.953	593.546	3218.5	890.684	214.185	8751.83	558.068	445.769	6686.81	-	eIF-5A
	Afu3g12710	An02g08680	AO090012000852	24.2945	592.222	230.671	44.6373	699.989	417.495	118.67	281.846	213.037	-	conserved hypothetical protein
	Afu1g15940	An01g11100	AO090005001095	44.4189	591.161	90.354	30.0104	217.201	5.39846	21.9217	93.9775	18.1272	-	Auxin Efflux Carrier superfamily
	Afu1g11130	An08g03430	AO090038000295	209.9	587.693	1875.39	1140.88	502.781	5638.86	696.044	1093.41	8935.91	-	60S ribosomal protein yl16a
	Afu4g13500	An01g09260	AO090009000222	29.796	586.849	107.642	13.5805	93.2592	86.2003	45.5729	136.878	9.06466	-	aldehyde dehydrogenase, putative
	Afu1g03090	An01g05320	AO090005000810	27.0554	585.761	16.2222	6.00071	107.709	0.546926	11.5674	186.26	1.54753	-	conserved hypothetical protein
	Afu3g11330	An02g07070	AO090003000685	87.6085	579.771	269.903	74.1272	205.381	248.955	40.9595	321.57	110.368	atfA	bZIP transcription factor (AtfA), putative
	Afu4g08240	An04g02690	AO090023000745	12.3199	575.13	75.2545	28.8001	315.924	24.477	15.3771	39.5616	4.53501	-	alcohol dehydrogenase, zinc-containing
	Afu6g14130	An06g01040	AO090103000399	112.424	572.384	190.146	39.438	70.5966	133.409	48.3654	160.649	98.5765	-	ubiquitin conjugating enzyme, putative
	Afu2g04200	An11g02200	AO090003000208	27.3034	567.546	62.97	8.82291	146.021	1.33719	4.10648	154.968	2.44169	hppD	4-hydroxyphenylpyruvate dioxygenase
	Afu7g04290	An13g00840	AO090005000114	56.676	561.95	293.639	180.766	73.554	2.62586	170.12	93.8326	5.8984	-	amino acid permease (Gap1), putative
	Afu2g15740	An15g05990	AO090012000251	5.39678	559.587	17.5653	2.55469	667.203	0.530366	0	210.373	2.92272	-	oxidoreductase, short chaindehydrogenase/reductase family
	Afu6g13550	An08g08740	AO090103000331	406.985	558.868	2952.4	269.309	110.177	1286.43	1149.43	1343.28	13560.3	-	ribosomal protein S13p/S18e
	Afu3g08880	An16g02450	AO090005001351	15.4606	554.389	58.595	6.12942	19.8342	3.01196	9.52562	205.926	6.79666	-	conserved hypothetical protein
	Afu6g03890	An09g03130	AO090701000158	2.21724	552.84	12.1792	2.65675	931.405	0.855472	2.46892	481.25	2.70114	catA	catalase A
	Afu7g02230	An12g00410	AO090038000602	207.51	551.001	675.204	133.361	156.274	788.369	89.5406	171.408	1002.24	-	mRNA binding post-transcriptional regulator(Csx1), putative
	Afu8g07190	An14g07150	AO090138000059	10.6363	548.879	41.9301	5.20277	134.718	2.84519	3.52552	24.4138	0.887825	-	hypothetical protein
	Afu1g15020	An01g13190	AO090005001225	277.434	544.174	2752.5	1336.68	1004.75	6936.69	737.068	1079.94	9281.29	-	40S ribosomal protein S5
	Afu1g15610	An14g02890	AO090005001147	6.67422	542.674	1036.51	8.38694	37.6296	3661.43	57.8367	272.398	47.7369	-	oxidoreductase, zinc-binding dehydrogenasefamily, putative
	Afu7g02010	An12g00660	AO090038000578	36.3698	533.296	46.8036	42.7005	18.6814	0.507367	95.48	54.3181	3.58869	-	hypothetical protein
	Afu6g03690	An15g01830	AO090009000591	3.60706	529.953	222.952	0.371937	5.90992	10.9646	19.814	376.754	2.57837	ena1	Sodium transport ATPase, putative
	Afu3g05350	An11g11310	AO090020000006	2280.49	527.653	774.809	298.323	81.0346	58.6296	652.854	139.627	92.136	htb1	histone H2B
	Afu1g11190	An08g03490	AO090038000287	696.276	526.812	1834.07	644.757	176.188	3989.95	712.096	289.842	4008.22	-	eukaryotic translation elongation factor 1 betasubunit (EF-1-beta), putative
	Afu3g05600	An11g11030	AO090020000032	396.718	524.703	3946.75	1230.88	440.099	5945.06	1311.89	1300.51	13301.3	-	ribosomal protein L27a (l29)
	Afu4g09360	An04g08190	AO090023000599	257.171	524.435	1349.2	1427.67	522.987	5515.73	1136.94	356.735	3464.6	-	ATP synthase proteolipid P2, putative
	Afu2g09960	An16g05090	AO090011000638	394.845	517.563	1027.72	251.794	318.761	2137.34	631.376	578.845	1400.78	ssc70	mitochondrial Hsp70 chaperone (Ssc70), putative
	Afu3g05360	An11g11300	AO090020000007	1616.12	517.381	351.904	756.41	498.359	98.6684	1137.46	295.598	107.345	-	histone H2A
	Afu1g16310	An01g10840	AO090005001074	88.5931	516.759	66.5446	34.9317	23.012	385.092	23.8226	105.172	101.786	-	uv-induced protein uvi22
	Afu2g13530	An02g05700	AO090026000260	2241.99	513.698	966.546	955.481	747.462	2110	577.216	399.1	2865.37	-	translation elongation factor EF-2 subunit,putative
	Afu3g09990	An16g03720	AO090003000532	52.4012	510.518	87.0706	56.1605	102.539	1.19524	53.1335	991.297	20.5421	-	hypothetical protein
	Afu5g10560	An14g04170	AO090010000481	462.772	509.84	504.629	389.175	187.634	330.126	498.495	153.696	764.861	-	cytochrome c oxidase subunit V
	Afu3g08600	An02g12320	AO090005001412	380.775	498.402	669.953	281.762	200.144	1244.16	140.606	398.267	1035.24	-	translational initiation factor 2 beta
	Afu6g01940	An12g09130	AO090009000495	31.217	495.03	91.7282	37.3444	173.861	0.804332	89.3658	319.206	2.40114	-	conserved hypothetical protein
	Afu2g01040	An10g00510	AO090701000373	53.9103	493.062	580.478	88.3596	87.6146	139.096	183.78	95.4301	277.427	-	formaldehyde dehydrogenase
	Afu3g14240	An09g04280	AO090020000619	108.773	489.419	331.432	136.53	362.961	194.467	79.1554	370.112	223.679	-	tRNA splicing protein spl1
	Afu5g07450	An15g02880	AO090701000652	353.741	485.164	116.757	107.905	185.486	44.0563	148.647	485.417	120.323	-	hypothetical protein
	Afu2g05640	An02g14070	AO090001000678	17.9801	479.52	49.9099	56.1048	92.9007	5.92252	5.72439	198.174	10.392	-	hypothetical protein
	Afu3g10630	An02g06240	AO090003000607	549.98	477.601	1209.6	274.123	131.404	737.141	451.02	174.253	979.889	-	hypothetical protein
	Afu6g11670	An01g11550	AO090012000060	0.218142	476.531	116.301	0	8.76938	0.0936505	0.113415	15.8273	0	-	conserved hypothetical protein
	Afu6g12650	An06g01860	AO090003000382	128.028	470.58	229.206	42.9672	102.963	116.217	16.4127	113.15	82.0583	-	conserved hypothetical protein
	Afu5g04170	An09g06590	AO090102000620	839.593	463.052	1205.05	298.579	321.347	2252.16	358.732	1343.59	1308.46	hsp90	molecular chaperone HSP90
	Afu5g03930	An09g06270	AO090102000598	4.55983	458.818	38.3426	3.75382	826.52	1.80472	2.69737	188.932	1.41814	-	alcohol dehydrogenase, putative
	Afu1g05990	An18g03810	AO090009000485	411.422	451.314	3097.73	1110.77	472.435	5919.41	680.413	831.384	8801.98	-	ribosomal protein L16a
	Afu5g12590	An14g06600	AO090120000385	82.4078	450.081	19.9049	22.1243	23.1059	1.49492	4.32759	3356.59	6.07909	-	aos23
	Afu3g05670	An11g10960	AO090020000037	53.8326	449.022	149.917	127.848	33.5965	114.808	108.179	57.7917	160.373	-	hypothetical protein
	Afu1g15810	An01g14180	AO090005001118	231.095	449.015	310.802	28.0651	113.881	637.263	43.5842	297.496	279.08	-	RNA splicing factor (Pad-1), putative
	Afu7g06770	An12g07160	AO090038000462	1.87277	446.338	118.369	2.1942	9.19515	1.0767	3.47974	1240.36	14.5704	-	hypothetical protein
	Afu4g10860	An04g05790	AO090003001124	18.9543	439.978	299.603	3.37797	76.7868	44.0837	12.3082	306.961	369.326	vosA	hypothetical protein
	Afu2g09510	An16g06890	AO090011000722	7569.9	439.787	112.169	652.846	184.319	216.947	69.9478	839.784	209.151	-	hypothetical protein
	Afu4g11580	An04g04870	AO090003001062	215.254	439.315	122.753	186.078	252.149	13.3413	255.716	520.624	65.3878	sod2	Mn superoxide dismutase (SodB), putative
	Afu1g15950	An01g11080	AO090005001093	65.0397	438.958	73.5258	37.8535	64.7235	143.517	16.6343	24.5771	164.797	pbs2	MAP kinase kinase (Pbs2), putative
	Afu6g10840	An11g00410	AO090012000154	217.146	438.955	37.1863	90.4766	47.2333	7.90352	21.9267	83.3258	4.80264	-	hypothetical protein
	Afu6g13440	An08g08950	AO090003000469	3.14022	438.704	122.376	11.9833	33.4294	249.508	6.44498	7.01718	6.97716	-	choline sulfatase
	Afu5g10210	An14g04490	AO090010000532	1.47985	437.999	65.9189	5.55616	21.2016	3.03845	1.55115	2.41862	1.69704	-	hypothetical protein
	Afu2g09210	An12g04870	AO090011000774	310.563	437.897	1913.43	1240.39	635.061	4102.83	1086.28	995.686	7858.89	-	ribosomal protein L10.e
	Afu6g13300	An08g10060	AO090003000454	1522.16	437.604	1341.75	469.104	273.428	2543.6	409.94	294.892	2030.42	-	GTP-binding nuclear protein Ran, putative
	Afu3g12330	An02g08050	AO090005000734	28.9389	436.169	137.606	6.38526	18.3142	0.651939	23.4239	30.0642	0.547378	-	phosphatidyl synthase
	Afu2g15680	An15g05920	AO090012000261	96.4863	435.252	278.108	98.3106	158.627	264.76	47.4799	107.606	131.965	-	transcription initiation factor iia small chain
	Afu3g03940	An01g00280	AO090124000046	4.77795	435.037	63.2523	2.04731	50.2518	171.591	8.02391	381.833	80.7395	-	2,3-diketo-5-methylthio-1-phosphopentanephosphatase, putative
	Afu3g00370	An13g01680	AO090012000711	13.8533	430.415	69.8222	121.593	228.349	0.671087	9.07111	59.8274	4.50918	-	D-xylulose 5-phosphate/D-fructose 6-phosphatephosphoketolase
	Afu3g00850	An03g00470	AO090010000585	9.3054	429.791	264.221	0.690875	1.85591	0.264792	0.116198	0	0	-	hypothetical protein
	Afu6g08930	An11g06680	AO090001000572	41.7595	428.799	179.362	115.968	185.349	27.8435	32.472	58.0499	18.5354	-	conserved hypothetical protein
	Afu2g06205	An02g14850	AO090001000738	53.3251	421.598	137.547	11.7748	201.075	2.95076	44.1846	144.372	3.08257	-	0
	Afu7g01340	An12g01540	AO090010000210	60.9589	416.868	95.4253	232.919	35.2458	7.63023	116.111	99.201	3.42342	-	RPEL repeat protein
	Afu1g12650	An08g05400	AO090012000715	12.5834	415.509	104.72	13.3367	38.9017	314.344	17.3718	163.52	6.98036	kat1	3-ketoacyl-CoA ketothiolase (Kat1), putative
	Afu1g15270	An01g13350	AO090005001209	142.065	415.007	68.3995	68.9253	69.0781	3.6123	0	0	0	-	ATP-dependent Clp protease, putative
	Afu2g12530	An18g01590	AO090026000404	13.3817	414.663	241.641	14.2147	46.0484	286.27	26.0797	605.53	5.54752	-	carnitine acetyl transferase
	Afu1g09750	An08g01520	AO090012000869	120.365	411.158	43.3863	0.603337	142.769	0.300613	2.70827	132.03	2.53625	-	aldehyde reductase (AKR1), putative
	Afu3g05820	An11g10780	AO090020000050	197.715	411.152	45.5732	112.511	336.597	17.0938	130.763	185.481	10.9454	-	Zinc finger, ZZ type domain protein
	Afu6g09930	An11g07980	AO090001000627	81.5586	410.917	248.86	97.3647	106.96	184.764	41.0167	198.349	112.286	yap1	bZIP transcription factor (AP-1), putative
	Afu4g08490	An04g03290	AO090023000711	41.6085	409.984	54.3008	13.7933	320.702	260.64	7.20033	317.708	6.17333	-	acyl-CoA dehydrogenase, putative
	Afu2g11240	An02g03240	AO090026000526	2.93386	409.21	28.6484	9.49374	11.2214	1.38269	8.98398	6.7398	9.43386	-	UDP-N-acetylglucosamine-dolichyl-phosphateN-acetylglucosaminephosphate transferase, putative
	Afu3g08900	An16g02430	AO090005001346	54.5312	409.054	140.44	49.1179	230.06	2.68487	58.4072	121.061	1.88856	-	tubulin-specific chaperone c, putative
	Afu2g08740	An12g04070	AO090011000831	16.3928	408.769	90.9594	37.5048	72.1265	14.4984	6.40397	101.329	14.8503	-	ZIP metal ion transporter, putative
	Afu8g05320	An16g07410	AO090005000617	612.593	408.768	1329.65	788.872	240.114	1972.19	1308	363.603	3292.51	-	mitochondrial F1 ATPase subunit alpha, putative
	Afu4g05860	An04g00060	AO090672000005	174.714	408.635	552.263	175.37	174.336	657.035	266.631	122.169	588.477	-	mitochondrial NADH-ubiquinone oxidoreductase 20kD subunit, putative
	Afu1g13750	An08g06850	AO090012000498	273.154	404.061	69.8787	98.2955	389.452	83.8988	8.90966	457.49	20.0495	-	C2H2 transcription factor (Rpn4), putative
	Afu4g07660	An04g02030	AO090023000809	198.804	403.424	1055.95	39.5134	85.4086	684.501	70.7045	441.01	827.216	ded1	ATP dependent RNA helicase (Dbp1), putative
	Afu5g05630	An17g02240	AO090009000698	277.241	398.597	2147.03	1930.6	776.998	11685.5	605.448	797.416	6031.51	-	hypothetical protein
	Afu6g12660	An06g01870	AO090003000383	335.505	397.257	2887.08	1763.02	540.886	6914.15	989.145	931.589	11346.9	-	40s ribosomal protein
	Afu6g02830	An12g07715	AO090120000186	167.286	395.365	126.414	80.2233	127.689	11.5455	79.9787	35.123	31.0612	-	hypothetical protein
	Afu3g09030	An16g02570	AO090005001361	155.508	394.382	371.998	159.237	128.862	36.1737	189.47	68.7623	203.842	-	SUAPRGA1
	Afu5g07340	An17g00770	AO090701000219	82.5287	392.004	55.1779	42.8867	51.3305	4.12149	55.8559	168.656	3.16301	-	DnaJ domain protein Psi, putative
	Afu5g14780	An18g01640	AO090103000417	0.341813	391.865	21.1908	3.84722	0.150325	0	1.07177	16.0235	0.134952	-	trehalose synthase (CCG-9), putative
	Afu2g12460	An02g04660	AO090026000393	79.1965	391.706	426.246	18.8913	54.5095	88.5674	33.833	70.5504	75.0385	-	conserved hypothetical protein
	Afu6g12290	An06g01400	AO090009000191	9.42166	391.162	26.0475	17.8539	121.907	4.97863	34.4488	99.4627	9.18661	-	PH domain protein
	Afu2g16930	An04g09030	AO090102000125	26.381	390.424	145.373	8.39465	278.455	156.185	5.32686	552.278	2.87938	-	succinate:fumarate antiporter (Acr1), putative
	Afu4g02880	An14g02960	AO090001000177	152.513	387.154	215.531	1.09246	39.632	76.5246	5.90382	39.5837	47.6774	-	hypothetical protein
	Afu1g16840	An01g10050	AO090005000996	297.425	385.684	1596.3	518.595	284.615	5462.87	689.674	1506.94	5993.41	-	TCTP domain protein
	Afu5g05450	An17g02390	AO090009000715	366.065	382.341	2486.8	848.308	562.591	4929.6	833.53	1314.27	9762.14	rps1	ribosomal protein S0.e.B, cytosolic
	Afu6g04030	An15g01270	AO090701000127	136.597	381.792	619.41	47.4926	33.2906	252.009	83.3968	113.939	231.809	-	conserved hypothetical protein
	Afu6g12950	An08g10510	AO090003000417	65.7749	381.459	58.9294	33.1599	370.084	5.08755	18.6772	126.942	5.75892	tpsA	alpha,alpha-trehalose-phosphate synthase subunitTPS1, putative
	Afu2g10030	An16g05020	AO090011000633	712.835	380.533	81.377	138.007	109.421	2.14723	86.242	253.408	1.51006	-	vip1 protein
	Afu1g12340	An08g04990	AO090001000295	24.424	380.285	214.822	14.4782	220.227	57.0352	14.3219	67.6448	6.3006	-	carnitine acetyl transferase
	Afu1g07750	An07g10430	AO090012001027	604.807	378.091	88.8029	203.947	72.2651	50.2729	52.159	323.136	56.9872	-	FUN19 protein
	Afu3g13160	An02g09030	AO090012000817	613.456	374.435	194.695	74.9674	413.343	429.769	20.6255	89.1361	260.417	-	hypothetical protein
	Afu8g04490	An16g08500	AO090023000337	14.1384	371.313	44.1093	22.6299	19.7571	28.6113	14.4448	57.6252	29.878	-	hypothetical protein
	Afu5g09210	An07g03880	AO090020000517	2454.25	370.668	149.322	534.9	282.971	22.0017	319.291	608.222	13.5007	alp2	alkaline serine protease Alp2
	Afu1g15340	An01g13560	AO090005001182	146.322	370.063	162.735	24.2205	45.7008	191.798	41.4465	255.714	129.803	-	polymerase
	Afu6g03810	An15g01710	AO090701000168	308.894	368.916	1110.31	410.319	128.918	1303.8	555.205	192.42	1387.56	-	ATP synthase D chain, mitochondrial, putative
	Afu6g06390	An18g06740	AO090003000010	578.079	364.289	353.448	47.1194	41.1045	89.8891	27.1218	32.0684	74.7761	-	hypothetical protein
	Afu5g05790	An17g02100	AO090009000684	306.111	363.394	245.778	158.372	91.2383	84.8258	57.4994	62.4003	44.9652	-	ubiquitin ligase subunit HrtA, putative
	Afu1g13550	An08g06620	AO090012000521	7.97592	361.794	17.2009	1.44534	141.375	2.34465	10.2869	1164.38	24.7507	-	hypothetical protein
	Afu6g07940	An11g02860	AO090003000140	65.3372	360.922	99.0325	174.754	96.4695	38.7179	74.9433	31.0453	27.6585	-	lactoylglutathione lyase
	Afu1g04530	An01g03580	AO090003000872	265.032	360.516	2279.9	1302.24	521.491	6492.3	830.884	1019.21	9469.45	-	Ribosomal L18ae protein family
	Afu4g10710	An04g05980	AO090003001144	149.141	360.148	175.148	53.1602	60.5472	42.6008	43.5742	234.901	28.7693	-	vesicle transport v-snare protein vti1homolog ,putative
	Afu3g10620	An02g06230	AO090003000606	163.349	359.395	126.537	79.5367	73.248	234.972	49.3204	127.513	151.891	-	transcription initiation protein
	Afu1g05390	An18g04220	AO090009000405	1023.38	358.643	5294.83	2660.33	553.574	15919.4	3871.48	1382.58	14639.9	-	mitochondrial ADP,ATP carrier protein (Ant),putative
	Afu2g01750	An01g11360	AO090120000238	456.821	357.765	475.463	60.5815	134.658	66.7386	21.9055	54.0313	82.8653	-	methionine aminopeptidase, type II, putative
	Afu1g15260	An01g13370	AO090005001207	23.4434	357.005	128.14	74.4258	98.909	121.786	247.438	176.973	290.681	-	hypothetical protein
	Afu3g10000	An16g03740	AO090003000534	42.5133	355.992	117.949	76.2367	361.314	7.93898	75.8591	86.2658	7.11151	pkaR	cAMP-dependent protein kinase regulatory subunitPkaR
	Afu8g05360	An16g07370	AO090005000613	50.2253	351.344	48.0433	23.0885	50.6093	0.723515	14.0575	42.3629	7.81202	-	conserved hypothetical protein
	Afu8g05440	An16g07290	AO090005000604	470.724	350.212	868.62	395.775	176.756	1054.05	422.12	152.99	1068.26	atp4	mitochondrial ATPase subunit (ATP4), putative
	Afu3g05980	An11g10620	AO090020000068	37.833	348.923	129.569	6.28839	118.505	28.0682	17.6966	72.3967	7.41983	-	hypothetical protein
	Afu2g04080	An07g08810	AO090005001538	113.847	347.424	230.839	448.823	597.316	213.027	531.01	83.7106	275.456	-	GPR/FUN34 family protein
	Afu3g08160	An02g11680	AO090005001461	1091.72	346.005	2253.13	561.521	533.402	5989.76	530.003	1076.28	5822.04	tif1	eukaryotic translation initiation factor eIF4A,putative
	Afu3g03580	An16g03140	AO090003000329	6.78594	343.923	34.9112	2.89583	15.5485	14.6539	0.750754	0.919764	1.45397	-	Transferase family superfamily
	Afu1g10840	An08g02960	AO090038000328	88.5577	342.955	60.7527	13.5215	140.885	0.879846	24.9707	50.3601	14.0528	-	hypothetical protein
	Afu2g03010	An07g07390	AO090026000651	534.604	340.875	499.913	412.983	97.6507	354.57	867.939	215.642	1352.47	cox5b	cytochrome c subunit Vb, putative
	Afu3g10730	An02g06390	AO090003000618	285.3	340.37	2507.21	920.051	260.521	4766.41	665.089	1109.1	8501.44	-	Ribosomal protein S7e
	Afu5g09200	An07g03890	AO090020000516	386.214	339.094	173.779	322.044	67.2127	428.247	37.6291	941.685	74.7832	-	ubiquitin conjugating enzyme (UbcC), putative
	Afu2g08990	An12g04670	AO090011000798	525.363	336.248	1133.83	427.389	188.533	2424.85	243.58	182.184	1740.29	-	eukaryotic translation initiation factor 5
	Afu4g10280	An04g06570	AO090003001194	38.1764	335.718	98.2463	107.441	40.4118	24.5906	70.7986	195.434	169.247	ypd1	histidine containing phosphotransmitter protein,putative
	Afu4g12220	An01g07500	AO090009000424	277.391	335.684	651.899	115.911	187.654	433.036	211.205	245.93	547.248	-	hypothetical protein
	Afu1g14300	An01g12350	AO090011000381	47.1347	335.486	28.9007	0.833913	20.699	1.11865	50.5794	60.4295	7.03034	-	Fasciclin domain family
	Afu8g05810	An15g04670	AO090005000570	0.573742	335.096	29.4133	1.30818	1683.8	2.63825	1.88109	53.2028	1.56588	-	DUF1295 domain protein
	Afu6g04740	An15g00560	AO090701000065	419.425	334.136	355.277	572.667	217.266	259.28	793.692	207.452	536.62	act1	actin, putative
	Afu5g05610	An17g02250	AO090009000700	147.727	332.545	336.276	31.3718	44.8686	86.5925	28.854	47.7657	155.878	-	cell cycle control protein Cwf14, putative
	Afu4g14380	An06g00370	AO090005001119	50.7494	332.486	68.1841	98.8086	3.91558	7.85609	8.16055	5.45327	0.23766	-	conserved hypothetical protein
	Afu4g08410	An04g03200	AO090023000719	9.58071	332.141	18.1402	4.24297	27.0861	0.528517	0.980352	228.782	2.17621	-	mannose-6-phosphate isomerase, class I
	Afu4g13740	An06g01360	AO090009000197	310.992	331.853	111.07	104.899	112.761	65.8639	35.7257	73.2778	38.6493	-	metal homeostatis protein bsd2
	Afu3g01210	An01g10950	AO090026000081	0.729901	331.383	27.7463	0.232145	201.486	0.192777	0.574826	335.662	1.64058	-	ThiJ/PfpI family protein
	Afu5g01160	An03g02190	AO090020000259	0.969031	327.978	28.6161	6.40909	138.95	11.5677	19.8467	252.287	3.70262	-	monosaccharide transporter
	Afu1g14740	An01g12770	AO090003000501	107.479	327.176	217.144	59.1911	67.9823	185.656	44.7029	151.112	98.8902	-	TFIIA alpha/beta
	Afu5g04310	An09g06780	AO090102000637	57.3725	327.091	43.9964	30.3058	31.4846	250.135	17.9729	872.365	5.2141	pmp47	peroxisomal membrane protein (pmp47)
	Afu4g07730	An04g02120	AO090023000798	367.338	326.63	2442.54	1724.25	1359.46	8082.23	545.533	598.885	6425.97	-	cytosolic large ribosomal subunit L11, putative
	Afu2g13690	An02g05480	AO090026000230	82.3761	325.157	36.9826	71.1113	81.4595	4.86693	31.4089	45.5731	10.316	-	ubiquitin conjugating enzyme, putative
	Afu3g10920	An02g06710	AO090003000636	101.816	324.313	470.421	482.845	79.511	214.978	300.846	241.61	2737.88	stm1	ribosome associated protein (Stm1), putative
	Afu2g08450	An12g03710	AO090011000857	85.1576	321.359	169.768	14.6509	4.34283	61.2836	13.1066	16.6476	38.4576	-	transcription factor TFIIE complex alphasubunit, putative
	Afu5g10370	An14g04400	AO090010000505	397.824	320.97	419.198	244.472	348.989	1054.25	212.142	184.036	469.402	sdh2	succinate dehydrogenase iron-sulphur protein
	Afu2g10170	An16g04820	AO090011000619	10.3299	319.901	37.4865	33.0764	22.329	0.765816	4.37954	11.0818	6.9624	-	conserved hypothetical protein
	Afu2g03380	An07g07840	AO090120000249	439.531	319.57	3372.22	736.875	238.154	3745.73	868.824	763.629	8528.26	-	alkaline serine protease
	Afu2g04270	An11g02140	AO090003000215	70.6589	319.515	929.173	29.9895	177.814	307.241	151.697	1653.56	515.006	-	mitochondrial inner membrane translocase subunit(TIM17), putative
	Afu2g08190	An05g00810	AO090011000883	81.6076	319.024	105.731	48.0068	167.088	4.67699	59.8665	55.5634	31.9193	-	hypothetical protein
	Afu5g07020	An17g00240	AO090701000282	219.415	318.536	1222.98	100.65	145.19	1884.43	85.7807	797.418	1041.91	-	ABC transporter, putative
	Afu1g04450	An01g03300	AO090003000906	10.3216	317.614	47.8	27.1179	39.2866	18.2685	14.1509	24.951	8.81087	sidL	siderophore biosynthesis protein, putative
	Afu5g11690	An18g03040	AO090120000287	6.02391	317.534	100.58	12.075	144.121	2.46405	17.7986	77.2702	3.27044	pps1	related to protein tyrosine phosphatase PPS1
	Afu5g08090	An03g04280	AO090701000725	175.606	316.064	1159.2	219.892	5.86734	926.915	71.117	164.13	371.007	pyroA	pyridoxine biosynthesis protein
	Afu2g13400	An02g02270	AO090026000317	120.669	315.985	58.6467	33.8926	145.057	17.5487	23.9186	181.717	20.9199	-	TDE domain protein, putative
	Afu2g09990	An16g05070	AO090011000637	44.0594	315.874	27.9144	16.6996	239.544	4.99464	10.4234	54.744	1.61802	-	hypothetical protein
	Afu2g06220	An02g14870	AO090001000739	117.896	314.68	105.791	17.3198	61.4647	139.234	12.4259	148.757	85.1259	-	zinc knuckle domain protein
	Afu5g03700	An09g06460	AO090102000580	160.405	310.878	89.4494	139.938	46.8858	45.829	11.5863	26.9404	6.96167	-	hypothetical protein
	Afu1g15390	An01g13680	AO090005001176	234.972	310.142	519.347	176.277	52.4042	207.709	36.325	134.574	34.2565	-	DUF1014 domain protein
	Afu1g06830	An18g05860	AO090001000485	362.431	309.56	2108.16	1409.64	581.919	6106.77	1033.04	1122.58	11144.3	rpp1	60s Acidic ribosomal protein superfamily
	Afu4g11700	An04g04540	AO090003001049	48.6655	308.58	111.191	44.8877	118.91	155.651	19.285	398.189	123.572	-	Leucine Rich Repeat domain protein
	Afu2g14960	An15g03220	AO090012000414	42.3691	306.699	480.985	68.7109	98.5841	224.705	33.5661	407.947	89.5214	-	thioredoxin, putative
	Afu4g11720	An01g06960	AO090003001046	19.4832	304.321	187.194	69.2682	538.916	108.174	55.3646	3458.44	80.4541	-	phosphatidyl synthase
	Afu1g12660	An08g05410	AO090012000716	32.4695	303.587	167.707	82.9955	229.761	60.5029	37.391	75.8604	33.6998	-	hypothetical protein
	Afu5g07880	An03g03890	AO090701000699	4.02893	302.602	21.4182	5.81446	8.01664	2.72775	1.51146	6.24891	1.50329	preA	a-pheromone receptor (PreA), putative
	Afu7g05920	An07g01960	AO090005000456	124.293	302.222	747.337	138.507	59.2141	444.168	263.283	961.688	516.712	-	stearic acid desaturase (SdeA), putative
	Afu3g08770	An16g02130	AO090005001391	411.127	302.004	599.738	114.254	133.049	258.736	243.86	174.135	629.97	-	mitochondrial NADH:ubiquinone oxidoreductaseB16.6 subunit
	Afu8g07160	An03g01630	AO090009000087	0.916281	301.81	8.51432	6.01202	65.682	0	0	27.6718	0	-	hypothetical protein
	Afu6g05120	An15g00170	AO090701000024	85.7206	301.567	105.167	151.788	69.6365	85.6982	62.551	125.794	106.201	-	glycogen synthase kinase-3, putative
	Afu6g10900	An06g01270	AO090023000526	26.9274	300.465	227.533	7.50352	58.9302	75.1348	10.3707	299.574	15.6471	-	UV-endonuclease UVE-1
	Afu2g04940	An11g04650	AO090003000297	619.148	297.312	88.8051	37.1826	189.813	108.701	61.6758	145.037	161.314	-	KH domain protein
	Afu8g05480	An16g07230	AO090005001657	163.644	297.285	80.6893	29.9738	17.1896	19.1954	15.2752	102.276	51.6843	-	CCCH zinc finger protein
	Afu7g02020	An12g00640	AO090038000579	271.155	297.199	321.949	185.311	30.0333	172.348	131.336	118.732	75.7657	-	hypothetical protein
	Afu3g08430	An02g12070	AO090005001430	66.0858	296.505	96.6304	90.3543	437.421	37.3551	26.8001	101.559	1.12484	-	mitochondrial phosphate carrier protein,putative
	Afu3g06110	An11g10380	AO090020000084	157.89	294.293	89.537	134.232	173.166	11.066	73.1985	72.4513	58.3046	-	proteasome regulatory particle subunit (RpnC),putative
	Afu3g05770	An11g10840	AO090020000044	6.01979	294.158	14.3735	18.1023	34.3853	5.68985	10.5551	32.4173	5.85761	-	RAS small monomeric GTPase, putative
	Afu3g03570	An18g01620	AO090026000109	6.89557	293.306	22.6823	0.402119	31.8645	0	0	1.6263	0	-	67 kDa myosin-cross-reactive antigen familyprotein
	Afu2g10300	An16g04690	AO090038000110	273.946	289.12	2473.15	1411.58	882.42	8371.19	1014.26	1488.62	11256.5	-	ribosomal protein S17 (crp3)
	Afu1g14410	An01g12420	AO090011000367	155.603	286.384	1466.29	903.884	761.308	4726.3	537.526	613.76	5774	rpl17	60s ribosomal protein yl17-b
	Afu5g09980	An09g03730	AO090005000482	11.7446	283.637	42.1746	2.2797	18.1702	2.93988	1.88763	22.0238	1.11463	-	acyl-CoA dehydrogenase, putative
	Afu1g10050	An08g01850	AO090038000430	111.991	283.297	207.128	38.7854	46.6565	82.0908	19.6492	68.1014	71.5542	-	DEAD/DEAH box RNA helicase
	Afu2g14680	An15g03710	AO090026000810	29.7798	282.592	79.767	50.7197	18.4038	166.083	27.896	8.17639	51.7357	flbB	hypothetical protein
	Afu4g07435	An04g01820	AO090023000830	257.89	282.574	1683.38	694.261	458.778	5838.78	493.789	623.611	5724.72	-	60s ribosomal protein l36 (trp36).
	Afu3g11250	An02g07000	AO090003000678	28.2924	281.325	26.4533	16.2275	2.61244	1.54109	28.0647	24.7288	2.60736	ace2	C2H2 transcription factor (Swi5), putative
	Afu7g00700	An15g04780	AO090102000040	4.66414	281.213	86.6043	1.91728	14.1686	4.00604	1.44577	0.450863	0.309474	-	aldo-keto reductase (AKR13), puatative
	Afu2g13310	An02g02180	AO090026000293	136.051	279.992	82.5161	64.4069	91.952	46.6312	18.1856	97.3587	10.8594	-	RING finger domain protein, putative
	Afu7g02070	An12g00600	AO090038000584	18.0302	279.373	33.6786	24.2055	73.2352	0.198798	50.3651	30.8909	1.71723	nfr1	pyridine nucleotide-disulphide oxidoreductase(Nfrl), putative
	Afu1g11950	An08g04160	AO090001000363	216.932	278.348	78.1523	42.9129	88.5805	266.154	31.3995	185.002	111.213	-	mucin, putative
	Afu6g06760	An18g06260	AO090003000054	443.378	278.133	567.835	321.606	157.784	1697.7	90.1362	123.05	842.587	-	eukaryotic translation initiation factor 3subunit EifCj, putative
	Afu8g05530	An16g07150	AO090005000592	27.9716	276.505	272.231	52.1365	126.556	80.3676	47.2097	327.566	2.30323	osm1	soluble fumarate reductase (Osm1), putative
	Afu2g11850	An02g03950	AO090026000458	221.692	276.22	1600.2	1269.63	721.325	6275.66	770.285	991.072	9256.97	rpL3	large subunit ribosomal protein L3
	Afu2g03720	An07g08300	AO090120000215	355.938	275.574	870.363	696.501	593.657	187.22	1367.08	289.529	415.317	cyp4	peptidyl-prolyl cis-trans isomerase
	Afu4g04460	An14g00370	AO090206000047	278.356	275.274	1293.47	1273.8	639.63	5572.43	636.72	715.946	6565.65	-	Ribosomal protein L13e
	Afu4g03470	An10g00950	AO090103000074	73.133	274.378	60.8556	0.268047	0	0.0741971	2.72401	2.42003	54.9186	-	tannase, putative
	Afu1g11420	An08g03530	AO090038000283	125.792	273.593	47.1845	72.9795	102.184	3.3009	50.983	50.6471	10.8028	-	cell wall biogenesis protein phosphatase Ssd1,putative
	Afu5g08230	An03g04470	AO090701000744	45.8174	272.906	18.9015	4.54424	11.3115	2.12798	8.6532	22.9563	2.57501	-	Zinc finger, C3HC4 type (RING finger) domainprotein
	Afu5g01950	An16g01810	AO090003001324	315.899	272.885	227.542	164.327	72.3094	151.23	97.7606	69.2472	290.727	-	histone H2A
	Afu8g04150	An16g08940	AO090103000030	11.5654	271.972	239.887	1.73523	19.8022	664.188	3.189	26.7155	344.702	-	MFS transporter, putative
	Afu3g11410	An02g07230	AO090003000695	162.702	271.964	114.54	56.6134	12.6518	73.3471	36.7119	50.597	39.7021	-	RNA Polymerase II CTD phosphatase Fcp1,putative
	Afu5g00590	An13g01800	AO090010000139	37.2664	271.728	32.0012	7.92976	0.412806	0	0	321.105	1.17363	-	hypothetical protein
	Afu2g11330	An02g03300	AO090026000517	69.0217	270.576	175.279	98.496	96.4423	10.7499	70.9611	107.679	61.3331	-	V-type ATPase F subunit, putative
	Afu4g03390	An14g02450	AO090011000203	3.41147	270.126	261.661	37.3128	581.61	46.0019	13.4452	281.755	145.085	-	aquaporin
	Afu5g05960	An17g01925	AO090009000667	115.655	269.787	281.55	109.359	72.5933	279.91	54.5354	61.2114	175.273	-	serine/threonine protein kinase, putative
	Afu4g11530	An04g04970	AO090003001068	224.019	268.816	221.643	50.4285	70.9136	80.5606	61.6101	188.828	142.024	-	intermembrane space AAA protease IAP-1
	Afu1g03040	An01g05230	AO090005000803	437.019	268.237	68.0507	1157.11	17.6599	5.47023	731.79	32.0076	82.4486	-	conserved hypothetical protein
	Afu2g01630	An03g04810	AO090701000784	31.0413	268.216	75.1068	148.292	147.534	129.107	57.4845	120.035	68.9846	-	MSF1 domain protein
	Afu1g13050	An08g06030	AO090012000585	1738.2	267.155	204.79	280.006	35.2029	99.0714	41.7777	376.479	100.229	-	C2H2 transcription factor, putative
	Afu2g11840	An02g03940	AO090026000459	114.863	267.012	238.393	69.6913	69.5058	171.936	45.2217	52.5433	121.059	cyc8	transcriptional corepressor (Cyc8), putative
	Afu5g05850	An17g02070	AO090009000680	55.194	266.105	129.211	28.0888	13.2518	27.3329	14.6921	41.5263	31.2782	-	conserved hypothetical protein
	Afu5g12230	An18g02060	AO090120000340	324.783	265.408	128.897	49.2983	27.9947	78.8008	37.3178	191.865	81.2895	-	MYND domain protein (SamB), putative
	Afu1g14060	An01g11900	AO090012000455	35.9205	265.224	107.307	11.1405	2.84177	22.8467	13.3455	114.016	69.4328	-	C2H2 finger domain protein, putative
	Afu1g04670	An01g03450	AO090003000896	23.8951	264.689	53.6031	70.0401	34.9697	31.1831	19.8677	85.1623	10.7106	-	related to suppressor protein PSP1
	Afu1g11710	An08g03910	AO090038000249	575.166	263.981	3666.29	2199.66	625.654	10141.7	1049.74	930.395	12260.5	-	60S ribosomal protein L1
	Afu5g03320	An09g05640	AO090102000536	79.7007	263.731	190.048	22.1019	14.6258	27.6915	14.8664	39.6982	30.6789	-	DNA repair helicase (Rad25), putative
	Afu6g13470	An08g03030	AO090020000658	4.35581	263.397	13.5661	0	156.453	2.86598	0.291289	144.546	0.727435	-	conserved hypothetical protein
	Afu3g12270	An02g08110	AO090005000739	57.2704	262.995	136.33	147.775	176.834	175.334	142.145	262.764	17.6301	-	glutathione peroxidase family protein
	Afu6g09170	An11g06930	AO090001000594	78.0509	262.991	142.24	21.4626	110.128	105.419	2.74092	498.108	58.5728	-	3-methyl-2-oxobutanoatehydroxymethyltransferase
	Afu1g10920	An08g03180	AO090038000318	66.2702	262.273	9.21129	45.7823	10.7458	11.4455	30.9367	20.0991	15.2509	-	nuclear mRNA splicing factor, putative
	Afu1g06340	An18g05020	AO090001000413	175.781	261.341	1402.99	1663.54	1241.24	9373.16	978.611	1058.41	11309.5	-	ribosomal protein L27
	Afu5g10770	An14g03890	AO090010000464	54.6707	261.184	87.9909	66.6011	100.398	52.067	30.4464	28.7579	94.8993	-	topisomerase II associated protein pat1 homolog
	Afu2g05960	An02g14330	AO090001000713	264.568	261.104	494.135	65.2855	92.9603	406.135	72.8974	96.4172	519.098	-	hypothetical protein
	Afu4g04612	An14g00230	AO090206000028	42.6751	259.975	117.556	12.2345	30.3028	58.0131	30.96	31.4535	88.6119	-	0
	Afu7g04540	An13g01130	AO090005000138	32.5768	259.716	15.61	2.19484	100.648	0.377098	5.95345	1626.88	4.71985	-	short chain dehydrogenase/reductase family
	Afu4g10800	An04g05850	AO090003001132	278.649	259.359	1933.97	1927.92	894.912	9987.72	953.295	1339.01	11199.9	-	40S ribosomal protein S6
	Afu2g15290	An09g03560	AO090012000317	20.9777	259.286	30.3617	7.22688	1252.62	10.035	81.7699	126.655	11.8491	-	DUF636 domain protein
	Afu3g06690	An11g09620	AO090020000329	42.486	258.817	39.5399	79.2936	64.4576	28.2929	23.3538	50.256	35.4703	rho3	Rho GTPase Rho3
	Afu2g06310	An02g14950	AO090001000749	116.349	258.433	470.184	59.8399	13.1551	1706.48	65.7793	146.869	1046.96	-	ATP-dependent RNA helicase, putative
	Afu5g12870	An14g06430	AO090120000404	12.9756	258.294	19.4064	13.6522	11.5673	2.94709	21.2661	150.112	1.12777	-	utr1 protein
	Afu3g11120	An02g06860	AO090003000666	16.7984	258.104	186.59	4.97312	6.56565	68.3679	13.8412	69.3701	34.929	-	glutamic acid decarboxylase isoform 67
	Afu3g06960	An02g13850	AO090020000298	186.445	258.005	1612.61	700.52	226.722	4230.74	576.324	550.092	6393.6	-	60s ribosomal protein l21
	Afu2g02150	An07g06760	AO090011000490	425.212	257.604	3998.14	1016.58	252.746	5050.37	611.896	599.055	7617.04	S10a	ribosomal protein S10
	Afu4g12340	An01g07650	AO090009000436	45.8692	257.554	59.5045	25.7797	43.2716	89.6026	35.8344	29.1995	98.4227	-	mitochondrial carrier protein, putative
	Afu6g06350	An18g06800	AO090003000005	165.944	256.576	164.292	140.049	95.1728	25.1016	145.275	56.1439	55.9286	-	proteasome subunit alpha type 3, putative
	Afu1g06170	An18g05230	AO090001000434	383.65	255.323	121.03	168.478	56.9037	15.7408	98.1788	69.2578	37.2648	-	proteasome regulatory particle subunit Rpt5,putative
	Afu4g13230	An01g08900	AO090009000260	12.8534	254.466	12.975	12.8417	374.611	7.11714	7.97644	12.268	17.6546	wetA	regulatory protein weta
	Afu6g12990	An08g10480	AO090003000422	250.548	254.285	1791.39	865.189	299.642	5260.75	750.284	1096.09	8536.19	-	cytosolic large ribosomal subunit protein L7A
	Afu6g14100	An03g03360	AO090103000383	18.9455	254.005	210.232	8.43038	57.5525	298.689	18.0571	303.153	6.23608	-	mitochondrial carnitine:acyl carnitine carrier,putative
	Afu6g07710	An11g02540	AO090003000175	7.24577	253.672	9.59003	2.30536	19.8372	4.05855	2.21163	40.0885	1.01445	-	mitochondrial dicarboxylate carrier protein,putative
	Afu5g03310	An09g05630	AO090102000535	52.6823	253.449	648.686	74.2624	118.555	9.51463	199.975	56.8269	61.2188	-	hypothetical protein
	Afu5g04320	An09g06790	AO090102000638	326.615	252.29	322.604	317.075	228.982	438.389	320.478	240.761	465.135	-	RAB GTPase Ypt1, putative
	Afu1g15350	An01g13580	AO090005001181	17.6269	252.05	14.7357	26.2045	12.333	1.30564	9.30966	2.11142	0.543483	-	homoserine acetyltransferase family protein
	Afu5g12520	An14g06680	AO090120000377	14.4411	251.877	32.1235	0.340357	9.03336	1.34254	0.758447	6.37292	0.300646	-	conserved transmembrane protein
	Afu2g08540	An12g03900	AO090011000849	234.857	251.478	338.151	69.8029	73.6716	200.706	32.9319	226.873	138.725	-	DNA directed RNA polymerase II 15 kDa subunit,putative
	Afu4g10240	An04g06670	AO090003001197	461.778	250.84	564.991	131.821	76.6606	439.682	94.3955	47.8483	203.723	-	small nuclear ribonucleoprotein SmD3, putative
	Afu7g05070	An06g00990	AO090003000831	36.8969	249.384	2.57284	329.97	0	0	103.069	6.31851	0.754269	frdA	FAD dependent oxidoreductase, putative
	Afu4g02940	An14g03010	AO090001000194	102.618	248.737	90.7246	28.6243	23.5118	14.3774	38.6521	31.4857	29.4708	-	bZIP transcription factor, putative
	Afu5g10550	An14g04180	AO090010000482	425.911	248.727	1106.34	1238.17	332.252	3719.69	1100.09	202.993	3019.14	-	ATP synthase F1, beta subunit, putative
	Afu8g05160	An16g07610	AO090005000629	136.51	247.117	167.999	59.3705	186.601	184.167	33.8285	575.803	62.1995	pex13	peroxisomal membrane protein (Pex13), putative
	Afu1g14680	An01g12710	AO090003000491	225.387	246.463	142.174	48.9868	46.5412	128.013	26.7439	54.2814	82.0008	-	DNA-dependent RNA polymerase II largest subunit,putative
	Afu6g12430	An06g01590	AO090009000169	80.0173	245.948	41.1727	11.6905	11.3534	10.8175	9.19093	11.5841	7.76012	-	MOG1 isoform A
	Afu1g05800	An18g03740	AO090009000347	58.1912	245.102	151.569	68.5396	13.2621	176.148	32.3722	48.2968	73.7335	mkk2	MAP kinase kinase (Mkk2), putative
	Afu4g01020	An18g01860	AO090003001579	10.1834	244.995	63.1073	2.95589	84.6454	62.7172	0.721091	71.477	111.991	-	sensor histidine kinase/response regulator,putative
	Afu5g07120	An17g00370	AO090701000919	785.574	244.173	468.319	288.678	252.031	210.29	300.441	163.571	355.722	-	RNP domain protein
	Afu1g14200	An01g12210	AO090012000436	467.988	243.501	860.917	311.848	182.612	1197.42	441.186	159.403	1383.54	-	mitochondrial processing peptidase beta subunit,putative
	Afu3g01430	An02g01870	AO090001000091	4.68266	242.605	295.674	57.4629	17.8489	0.727598	129.749	346.416	17.8175	-	mitochondrial benzodiazepine receptor, putative
	Afu1g10340	An08g02240	AO090038000396	63.7419	241.122	92.6791	44.7588	390.476	48.0672	34.4525	566.834	55.0084	-	integral membrane protein, Mpv17/PMP22 family,putative
	Afu5g13450	An14g04920	AO090120000493	280.2	241.082	174.005	238.81	195.171	10.1054	450.757	96.4762	64.5944	-	triosephosphate isomerase
	Afu1g04660	An01g03460	AO090003000895	170.236	239.161	1422.78	1768.1	1366.56	9344.83	822.34	1531.12	9701.37	-	Ribosomal L15
	Afu5g07480	An15g02850	AO090701000657	112.115	238.397	124.718	55.0878	102.784	32.1195	71.2446	471.737	52.8344	-	hypothetical protein
	Afu2g12200	An02g04270	AO090026000426	33.4753	238.33	59.3745	19.79	423.556	20.5012	9.4746	24.5032	5.12847	pkaC	cAMP-dependent protein kinase catalytic subunitPkaC
	Afu1g00500	An01g01880	AO090003001007	8.96813	238.034	937.728	1.13317	0	2.0531	9.20318	5.10529	0.757684	-	FMN dependent dehydrogenase, putative
	Afu8g06020	An15g04770	AO090005000539	0.853952	235.596	42.6316	1.94191	145.281	26.4096	0.563817	167.913	34.4246	-	glutamate decarboxylase
	Afu2g02480	An07g06140	AO090026000570	87.4839	234.334	22.1812	3.08973	33.2664	0.23684	42.5187	98.0535	6.21086	-	hypothetical protein
	Afu8g01890	An02g06520	AO090009000115	3.4399	234.311	54.5215	0.367125	8.14121	2.40083	1.43321	534.785	213.49	-	Na+/H+ exchanger family protein, putative
	Afu6g08040	An11g02050	AO090003000122	127.91	232.228	169.077	75.708	60.1527	441.021	39.4399	38.3071	155.361	-	RNP domain protein
	Afu1g02190	An01g06060	AO090005000880	220.219	232.1	250.837	159.795	134.994	386.534	124.965	267.63	342.328	rab11	Ras GTPase Rab11, putative
	Afu2g13850	An02g05260	AO090026000188	123.981	231.903	350.184	112.416	161.859	82.4103	7.25679	144.282	30.7098	-	protein phosphatase regulatory subunit (Gac1),putative
	Afu4g09140	An04g04130	AO090023000628	161.747	231.623	109.583	101.359	95.2012	8.05967	83.3621	81.8077	1627.09	car2	ornithine aminotransferase
	Afu1g12080	An03g02660	AO090001000336	22.2844	231.476	87.6164	8.53922	95.5354	3.69127	14.4145	29.5733	5.78527	dscA	RING finger ubiquitin ligase (Tul1), putative
	Afu3g11600	An02g07390	AO090003000719	69.8607	231.385	61.6809	9.7312	18.8167	3.36707	12.0821	16.955	5.47229	-	hypothetical protein
	Afu6g06840	An18g06130	AO090020000272	125.162	231.161	1114.82	295.827	155.739	1131.55	0	0	0	-	hypothetical protein
	Afu5g08480	An07g05180	AO090120000193	29.4883	231.16	12.7589	1.72914	0.116875	0.833754	0.913141	9.25476	2.53376	-	serine/threonine protein kinase, putative
	Afu5g08020	An03g04180	AO090701000716	67.892	231.032	133.652	91.2055	163.385	133.373	73.4851	61.6863	47.3368	-	HLH DNA binding protein (Penr2), putative
	Afu2g04610	An11g04168	AO090003000258	154.002	230.674	116.259	72.6871	37.6767	33.0276	40.295	76.1662	69.572	-	DUF967 domain protein
	Afu2g12930	An02g01640	AO090026000341	25.455	229.285	51.7969	9.60158	48.502	11.298	9.13924	29.0548	15.6503	-	conserved hypothetical protein
	Afu2g05250	An11g05180	AO090003000347	5.65795	229.214	40.1724	19.0508	71.9443	52.4146	36.5168	92.5971	44.3465	rfeD	RfeD
	Afu3g09320	An16g02970	AO090005001302	230.914	228.899	920.888	309.619	302.974	2477.11	218.107	269.564	1052.52	-	serine hydroxymethyltransferase
	Afu4g03880	An14g01010	AO090011000338	160.602	228.771	1863.12	1472.87	337.936	10218.6	519.379	1409.87	7621.07	-	60S ribosomal protein L7
	Afu8g05650	An15g04480	AO090005000577	64.2677	228.568	156.052	267.817	199.904	144.172	130.329	420.787	5.47504	-	hypothetical protein
	Afu3g01790	An02g08800	AO090010000315	3.77625	228.475	39.0256	1.87985	7.94185	1.02802	3.17029	12.3581	1.01792	-	isoflavone reductase family protein
	Afu4g08580	An04g03360	AO090023000702	42.843	228.33	160.584	441.288	52.8229	50.4294	135.857	17.9244	18.0449	prx1	antioxidant protein LsfA
	Afu2g02820	An07g07170	AO090026000627	482.779	228.06	89.1608	32.9821	48.6763	5.89458	52.4959	37.9692	5.72864	-	Yippee zinc-binding protein, putative
	Afu6g02750	An12g07790	AO090120000169	143.925	227.873	353.512	374.753	265.736	983.608	411.761	260.413	3163.52	egd1	nascent polypeptide-associated complex (NAC)subunit, putative
	Afu2g10550	An02g06000	AO090011000584	167.749	226.729	606.771	43.3944	49.2544	1327.67	72.2001	565.788	418.358	-	C2H2 transcription factor (RfeC), putative
	Afu2g06090	An02g14685	AO090001000766	124.276	225.729	148.027	46.7461	128.053	185.158	42.373	63.1903	193.298	-	heterogeneous nuclear ribonucleoprotein HRP1
	Afu2g17110	An04g09170	AO090102000107	895.224	225.686	214.13	220.407	150.04	104.835	213.181	146.193	51.0792	cdc48	cell division control protein Cdc48
	Afu2g09040	An12g04710	AO090011000795	36.6319	225.043	80.8461	19.9233	12.8356	7.27395	23.5711	47.2088	21.7156	vtc4	vacuolar transporter chaperone (Vtc4), putative
	Afu1g02990	An01g05180	AO090005000791	21.9667	223.913	67.709	14.181	56.0211	34.7665	12.5042	42.7757	43.0364	-	WD repeat-containing protein
	Afu6g14200	An13g01920	AO090103000406	99.8229	223.614	113.628	53.534	23.1811	112.436	40.9663	267.618	3.38392	erg10	acetyl-CoA-acetyltransferase, putative
	Afu4g10540	An04g06140	AO090003001156	325.172	222.97	172.371	109.928	47.3302	415.854	37.3089	89.5864	121.293	-	bdf1 protein
	Afu2g03490	An07g07970	AO090120000235	27.9184	222.715	33.682	172.313	34.2611	4.45404	34.9082	858.155	36.9758	-	calcium/calmodulin-dependent protein kinase,putative
	Afu8g05490	An16g07220	AO090005000596	148.107	221.966	100.251	50.9353	33.5202	109.96	26.5081	78.8946	39.6197	-	transcription initiation factor iif, betasubunit
	Afu3g11260	An02g07010	AO090003000679	474.595	221.664	3004.09	571.456	90.4668	3376.99	1385.81	1032.96	17015.5	-	ubiquitin (UbiC), putative
	Afu3g12380	An02g08010	AO090005001669	280.47	221.324	230.754	94.1226	91.0757	338.523	116.863	220.144	351.178	-	hypothetical protein
	Afu1g03970	An01g02840	AO090003000953	60.5456	220.842	235.497	106.87	16.8224	428.891	46.9413	86.1528	388.514	-	mitochondrial translation initiation factorIF-2, putative
	Afu4g12470	An01g07900	AO090009000459	1541.77	220.689	819.959	757.964	527.568	1436.17	461.593	515.202	1271.2	cpcA	bZIP transcription factor CpcA
	Afu3g06970	An02g13840	AO090020000297	211.671	220.557	2011.86	1097.83	473.205	6846.74	732.224	1058.66	10119.3	-	cytosolic small ribosomal subunit S9, putative
	Afu1g16300	An01g10860	AO090005001075	42.4556	220.082	26.4264	23.4604	250.118	5.03844	11.5482	326.4	48.4548	-	hypothetical protein
	Afu1g14150	An01g11990	AO090012000447	416.882	220.08	321.859	14.3894	9.91056	73.139	29.2239	162.001	37.9122	-	hypothetical protein
	Afu2g06070	An02g14650	AO090001000722	60.4137	219.462	165.978	32.6492	8.54987	157.621	22.5143	63.0735	116.544	-	mRNA splicing factor (Prp1/Zer1), putative
	Afu5g04155	An09g06570	AO090102000618	229.38	219.047	236.675	62.2203	38.4353	182.473	88.776	159.62	107.445	-	hypothetical protein
	Afu5g03250	An09g05480	AO090102000527	109.791	218.831	192.99	49.1946	20.5162	160.803	32.255	130.31	111.225	-	ubiquitin C-terminal hydrolase (HAUSP),putative
	Afu7g00210	An16g06200	AO090020000656	4.19363	218.699	43.8688	12.4299	19.6096	0.417332	0.948141	1.94038	1.52215	-	C6 transcription factor, putative
	Afu1g12890	An08g05730	AO090012000613	107.335	218.572	1613.57	719.306	765.337	4598.7	379.27	688.034	5943.06	-	60s ribosomal protein l1
	Afu1g13560	An08g06630	AO090012000520	38.3378	218	16.8292	0.715371	479.569	1.29613	2.34128	621.519	3.34107	-	hypothetical protein
	Afu8g04570	An16g08410	AO090023000322	66.941	217.391	206.763	59.3626	22.0046	8.95035	57.3026	59.0873	14.4789	-	PWWP domain protein
	Afu4g03730	An14g01430	AO090011000309	3.84193	215.278	5.08526	16.4764	6.70533	0.215469	4.43908	97.0816	0.709923	-	dienelactone hydrolase
	Afu1g10950	An08g03250	AO090138000213	116.924	214.767	100.378	50.0364	230.987	69.1005	35.0424	204.18	4.82518	-	conserved hypothetical protein
	Afu5g06780	An17g00820	AO090701000214	1365.36	214.206	860.132	298.39	114.121	1140.24	365.602	488.046	880.783	-	carbamoyl-phosphate synthase, small subunit
	Afu8g06030	An15g04760	AO090005000538	0.121637	213.821	36.8369	0.0348106	0.437638	0.867222	6.5095	2.19915	2.32231	-	alpha-1,3-glucanase, putative
	Afu1g02070	An01g06180	AO090005000888	320.589	213.817	647.982	212.63	94.6029	636.796	446.907	131.509	1227.67	-	cytochrome c1, heme protein precursor
	Afu2g11780	An02g03830	AO090026000464	171.887	213.329	333.927	100.543	41.9259	804.04	104.001	375.56	267.874	-	C2H2 transcription factor (Crea), putative
	Afu2g11340	An02g03310	AO090026000516	247.895	213.252	103.15	158.045	121.209	94.873	99.2138	83.2506	40.6996	-	ML domain protein, putative
	Afu3g01900	An01g09800	AO090020000686	11.6695	212.489	107.66	17.3644	2.4716	4.81797	54.5627	11.177	32.6734	-	conserved hypothetical protein
	Afu6g08360	An11g01630	AO090003000090	359.114	212.473	156.863	252.94	988.341	8.72073	510.243	538.389	49.526	-	thiazole biosynthesis enzyme
	Afu2g14905	An15g03340	AO090012000402	139.322	211.905	423.309	139.029	219.334	459.435	107.1	71.1495	270.825	-	NADH-ubiquinone oxidoreductase 12 kda subunit,putative
	Afu4g07050	An04g01450	AO090023000871	3.52093	211.608	20.4802	24.3571	107.133	18.4058	0.363756	52.8191	1.03818	-	L-lactate dehydrogenase
	Afu1g13500	An08g06570	AO090012000526	46.9676	211.598	129.325	192.627	254.684	36.1461	287.487	191.185	85.609	tktA	transketolase TktA
	Afu3g07480	An02g13210	AO090020000156	45.2098	210.74	161.256	23.28	102.697	33.0566	19.3788	32.2055	48.1564	-	G-patch domain protein, putative
	Afu5g14810	An13g03320	AO090038000139	4.7289	210.289	1.32584	0	0.130991	0	0.229905	0.358478	0.0546801	pdcC	pyruvate decarboxylase, putative
	Afu4g07170	An04g01580	AO090023000858	318.593	210.073	106.033	74.4141	93.4563	168.878	38.742	81.1111	73.8671	-	cut8 protein
	Afu4g09950	An04g07080	AO090003001239	79.078	209.954	67.7956	85.5224	103.374	83.6303	84.1404	132.215	134.773	-	conserved hypothetical protein
	Afu6g02920	An12g07570	AO090012000430	276.95	209.797	273.266	320.458	214.151	279.445	98.2803	153.639	108.776	-	synaptobrevin
	Afu4g03860	An14g01030	AO090011000340	287.261	209.427	512.938	153.898	32.8085	709.897	126.307	157.942	1353.6	nip1	eukaryotic translation initiation factor 3subunit EifCc, putative
	Afu5g07090	An17g00310	AO090701000273	21.0165	208.842	29.9504	14.5859	84.2847	0.496796	21.0474	67.5239	5.09447	-	hypothetical protein
	Afu5g05680	An17g02210	AO090009000695	395.465	208.739	734.342	183.455	43.2007	1623.77	129.247	150.555	1133.54	-	peptide chain release factor eRF/aRF, subunit 1
	Afu3g11960	An02g07900	AO090003000756	28.9774	208.001	177.992	38.8622	47.3032	59.3883	11.7634	191.17	27.1661	-	forkhead transcription factor (Fkh2), putative
	Afu1g06060	An18g04690	AO090009000478	38.5164	207.807	45.1845	34.1472	27.9324	80.0489	19.5594	13.6949	57.0978	-	hypothetical protein
	Afu1g14910	An01g13030	AO090005001241	92.8684	207.493	114.246	39.9562	166.847	97.9484	26.7159	241.37	39.3278	-	YKL529
	Afu6g03100	An03g05610	AO090003000686	47.2012	207.355	59.7444	13.6513	0.590643	1.50482	38.852	85.0694	24.4774	-	hypothetical protein
	Afu8g04180	An16g08910	AO090103000033	51.613	206.832	138.303	50.1436	65.965	72.9071	16.9682	59.3945	5.43581	-	C2H2 zinc finger protein
	Afu3g11400	An02g07210	AO090003000693	1456.47	206.502	28.0967	395.392	53.7594	1.12136	281.827	62.0095	5.06986	pep2	aspartic endopeptidase Pep2
	Afu2g00220	An03g01660	AO090012000110	14.8719	205.556	20.8241	31.3444	9.81196	0.376323	43.1164	4.93083	1.16457	-	hydrolase
	Afu5g06470	An17g01180	AO090009000598	102.654	205.359	85.7233	174.477	551.157	93.3865	42.7064	139.055	28.8479	-	serine/threonine protein kinase, putative
	Afu6g09950	An11g08010	AO090001000628	119.309	204.943	201.947	47.4992	419.261	309.209	32.0394	313.558	101.787	-	conserved hypothetical protein
	Afu1g14620	An01g12620	AO090003001568	48.5727	204.289	135.469	33.9639	43.3039	176.882	19.6711	102.109	64.6836	-	Fibronectin type III domain protein
	Afu6g13860	An08g08500	AO090103000362	8.54116	204.239	30.222	2.45323	909.837	4.58372	1.74159	748.138	1.24265	-	conserved hypothetical protein
	Afu5g11320	An01g02500	AO090026000708	133.875	203.038	129.02	270.528	169.374	246.719	216.286	191.457	285.708	aspf29	thioredoxin, putative
	Afu3g13370	An12g07360	AO090012000799	312.561	202.328	129.887	57.0222	81.8805	115.421	26.7635	43.232	38.3297	-	ubiquitin-like protein (HubA), putative
	Afu6g12560	An06g01740	AO090003000368	37.7419	201.71	159.925	7.14708	72.9109	240.64	5.05565	98.8743	79.3292	-	AAA family ATPase, putative
	Afu1g12020	An08g04300	AO090001000350	17.925	200.875	81.1561	80.2396	299.772	54.3144	21.4526	89.3161	57.3856	-	arrestin domain protein
	Afu1g03710	An18g04010	AO090003000970	172.786	200.766	124.6	32.4316	23.4956	75.377	50.6767	77.6781	87.4971	-	C2H2 finger domain protein, putative
	Afu7g05260	An07g02990	AO090005000269	155.204	200.758	315.644	101.52	114.22	347.733	135.466	277.925	484.363	-	transformer-SR ribonucleoprotein
	Afu5g05950	An17g01945	AO090009000668	276.872	200.478	186.667	105.392	27.3649	99.5158	38.2442	89.9251	75.0959	-	BAR adaptor protein RVS161, putative
	Afu6g06340	An18g06820	AO090003000003	162.895	200.455	144.497	330.082	15.6975	26.2061	295.113	22.6642	185.959	gfa1	glucosamine-fructose-6-phosphateaminotransferase
	Afu7g02140	An12g00510	AO090038000592	209.664	200.26	1427.11	676.162	593.62	3576.73	352.355	606.545	4180.54	-	RPS24
	Afu1g12770	An08g05540	AO090012000633	96.1406	199.923	71.7717	37.0045	49.8813	71.9145	48.266	97.8707	33.0588	-	conserved hypothetical protein
	Afu1g11860	An08g04070	AO090001000378	178.279	199.69	896.935	132.569	130.511	747.718	152.96	128.312	718.883	-	mitochondrial import receptor subunit tom22
	Afu1g04950	An12g02980	AO090701000351	229.441	199.288	311.67	0.138046	0	0	0	0.236704	0.108316	-	serine/threonine protein phosphatase pp1
	Afu5g05510	An17g02320	AO090009000710	71.6986	199.195	135.897	46.8537	18.3061	242.638	48.0872	87.3872	253.294	sgv1	cyclin-dependent protein kinase, putative
	Afu2g02780	An07g07150	AO090026000625	89.9432	198.737	179.196	108.894	73.4401	344.003	54.8716	70.4922	122.388	-	KH domain protein
	Afu3g12530	An02g08490	AO090005000715	12.7998	198.566	37.1059	21.4656	22.3718	63.8534	17.8663	68.7758	80.2019	pkhB	sensor histidine kinase/response regulator,putative
	Afu5g12130	An18g02210	AO090120000329	181.302	198.016	121.058	96.0463	52.4433	15.9377	56.0681	70.503	29.2512	rab7	Rab small monomeric GTPase Rab7, putative
	Afu1g11730	An08g03690	AO090038000254	562.784	197.846	452.647	485.983	218.65	1069.7	234.21	177.421	560.356	-	ADP-ribosylation factor, putative
	Afu8g03930	An16g09260	AO090103000007	303.351	196.584	2239.87	580.666	372.927	12347.7	508.35	909.344	6777.17	hscA	Hsp70 chaperone (HscA), putative
	Afu3g05870	An11g10730	AO090020000056	99.0157	196.18	99.1049	75.0618	254.972	68.6906	23.8462	393.152	80.9218	-	IFRD domain protein
	Afu2g05530	An02g13870	AO090001000664	56.132	195.424	110.917	25.0731	90.989	99.9561	17.1703	166.346	115.545	-	histone acetyltransferase (Esa1), putative
	Afu1g12960	An08g05870	AO090012000597	66.1706	195.011	47.0737	96.2635	37.7336	33.5148	43.2971	154.392	37.9226	-	SCF ubiquitin ligase complex subunit CulA,putative
	Afu6g06420	An18g06720	AO090003000012	60.5877	194.877	145.031	20.4397	39.9644	156.656	50.1092	65.1501	146.502	-	mitochondrion biogenesis protein (Mdm31),putative
	Afu2g10400	An02g06180	AO090011000601	18.7807	194.709	5.96141	9.85987	142.243	15.7757	0.598027	6.29417	2.02683	-	C6 transcription factor, putative
	Afu1g04190	An01g03050	AO090003000927	183.736	193.33	819.961	90.0429	95.6881	1204.23	82.8422	358.898	1034.18	pab1	polyadenylate-binding protein
	Afu2g10120	An16g04910	AO090011000624	27.3728	193.211	24.5959	13.7143	107.629	1.11815	52.3275	97.625	3.55998	-	YjeF domain protein
	Afu5g09680	An07g03170	AO090020000596	189.118	193.1	472.286	178.914	197.55	601.796	296.78	197.262	579.858	-	succinate dehydrogenase cytochrome b560 subunit
	Afu1g11930	An08g04140	AO090001000366	33.2704	192.945	162.756	145.76	169.91	42.7853	56.1581	306.839	85.2909	-	protein kinase, putative
	Afu2g05630	An02g14010	AO090001000675	148.086	191.384	81.861	88.4188	64.0662	9.21174	113.52	71.7054	47.9679	-	hypothetical protein
	Afu4g11350	An04g05250	AO090003001085	33.5399	191.09	99.7405	21.795	12.323	35.2284	25.4789	31.6135	61.6678	-	prenyltransferase, putative
	Afu6g04320	An15g01170	AO090701000119	23.3386	191.049	95.0362	42.6012	4.55168	42.3921	24.1922	37.1585	56.937	-	RNA binding protein
	Afu1g06920	An18g05960	AO090001000493	63.8323	190.227	64.8348	26.0907	62.6679	106.255	18.3253	147.005	41.868	-	serine/threonine protein kinase, putative
	Afu6g02630	An12g08030	AO090120000149	268.992	190.221	468.475	99.9883	81.7774	291.983	155.994	119.427	364.652	-	ATP dependent RNA helicase (Sub2), putative
	Afu1g06670	An18g05730	AO090001000467	33.8074	189.911	477.874	12.4964	221.504	261.66	1.69433	72.263	282.462	-	hypothetical protein
	Afu4g13550	An01g09310	AO090009000217	14.1305	189.847	59.1014	15.5784	72.6018	161.937	37.8691	116.639	2.37853	-	short chain dehydrogenase/reductase family
	Afu5g09450	An07g03520	AO090020000564	23.7838	189.69	104.408	223.175	210.452	30.1904	62.7736	1046.13	44.4531	-	isoflavone reductase family protein
	Afu4g12790	An01g08310	AO090009000307	88.0562	189.512	110.465	35.3272	46.8624	233.429	35.6849	72.4093	144.036	-	ubiquitination network signaling protein,putative
	Afu5g02580	An02g10190	AO090102000373	79.4503	189.267	108.751	39.0559	3.53013	72.8782	23.3375	52.141	64.5948	-	cell cycle control protein Cwf16, putative
	Afu6g08820	An11g06210	AO090001000554	113.91	188.55	123.027	31.097	32.7639	158.278	26.1789	69.893	86.4728	-	CCR4-NOT core complex subunit Not4, putative
	Afu6g04470	An15g01120	AO090701000109	15.7135	188.06	19.2806	7.69088	19.5939	16.3803	5.16466	9.31123	9.25869	-	hypothetical protein
	Afu8g05580	An16g07110	AO090005000588	15.8126	187.903	710.243	206.885	321.725	304.824	55.0415	131.265	353.311	coaT	coenzyme A transferase PsecoA
	Afu2g01230	An10g00330	AO090701000399	9.92606	187.256	21.1208	15.4595	5.91401	1.59807	6.68268	19.6753	2.24385	-	dihydrodipicolinate synthetase family protein
	Afu1g09670	An08g01380	AO090012000876	123.727	186.585	92.2833	120.625	56.2679	116.86	34.248	122.08	89.9704	-	HLH transcription factor (GlcD gamma), putative
	Afu3g07980	An16g01990	AO090005001498	20.2943	186.516	19.1134	16.3999	185.659	0.751955	12.15	43.7385	2.73458	-	conserved hypothetical protein
	Afu1g05850	An18g03600	AO090009000352	23.8452	186.164	10.824	0.342527	286.604	0.106665	1.16462	171.076	0.276992	-	erythromycin esterase family protein
	Afu3g08470	An02g12140	AO090005001427	59.6869	185.901	109.97	136.569	120.92	72.1035	150.576	116.511	30.94	-	glucose-6-phosphate 1-dehydrogenase
	Afu5g12840	An14g06340	AO090120000408	48.9443	185.898	42.3357	25.0727	37.908	5.32769	38.2255	46.4483	1.81119	-	hydroxyacylglutathione hydrolase, putative
	Afu1g07740	An07g10420	AO090012001026	32.3445	185.436	151.166	77.8102	88.1901	95.4136	84.6584	460.479	204.621	-	LEM3/CDC50 family protein
	Afu3g11740	An02g07530	AO090003000732	134.689	185.239	229.273	94.8603	93.323	124.609	47.2672	55.9111	155.906	-	conserved hypothetical protein
	Afu4g13530	An01g09290	AO090009000215	69.2593	184.6	116.348	25.7151	128.22	70.8818	53.8383	362.414	14.2485	-	Trehalase
	Afu3g13480	An02g09370	AO090012000783	167.552	183.845	456.104	197.452	150.11	1645.83	136.553	294.843	1149.88	-	translation initiation factor 2 alpha subunit,putative
	Afu6g06680	An18g06370	AO090003000044	10.2129	183.411	42.5829	0.143308	0.0800737	0	0.636942	1.7656	0.0504963	-	hol1 protein, putative
	Afu6g10260	An11g01120	AO090023000264	29.0108	183.376	117.559	55.3799	3.56874	0.0979174	28.2021	10.0952	4.07149	akr1	aldehyde reductase (AKR1), putative
	Afu6g06900	An18g05980	AO090003000071	436.204	183.032	329.182	466.928	219.475	1001.2	419.027	155.759	604.517	rho1	Rho GTPase Rho1
	Afu8g06870	An06g00260	AO090103000481	3.28933	182.962	25.8234	0.195606	128.832	0.730957	0.141712	6.02126	0.0505567	-	MFS sugar transporter, putative
	Afu2g10360	An16g04630	AO090011000602	54.7732	182.795	92.023	9.66675	9.58302	23.4026	10.1586	15.6759	8.94791	-	kynureninase
	Afu1g03510	An01g04630	AO090005000749	316.331	182.729	655.412	375.571	221.743	1006.66	417.203	154.622	895.354	-	ATP synthase gamma chain, mitochondrialprecursor, putative
	Afu1g16850	An01g10030	AO090005000995	66.3477	182.582	101.293	91.1916	105.751	233.368	100.916	257.566	77.6824	sur2	sur2 protein
	Afu2g13870	An02g05230	AO090026000190	118.153	181.842	13.3994	23.5781	68.9476	4.13536	9.87314	129.363	1.1468	-	mitochondrial carrier protein, putative
	Afu2g10310	An16g04680	AO090011000607	45.2401	181.603	59.9855	22.0603	11.9936	39.9694	51.4466	191.339	21.784	-	DUF408 domain protein
	Afu2g10690	An02g02480	AO090011000572	28.181	181.388	481.551	15.6933	99.5881	442.571	38.5384	420.719	436.64	-	MFS phosphate transporter, putative
	Afu7g01460	An12g01350	AO090010000223	204.095	181.314	1968.29	1100.94	490.531	5782.96	629.445	1026.53	7962.6	-	ribosomal protein S5
	Afu5g12180	An18g02140	AO090120000335	258.41	181.119	322.358	185.117	59.6328	809.224	180.122	119.285	497.98	-	Ran/spi1 binding protein
	Afu2g01010	An10g00530	AO090701000359	247.973	181.013	129.251	136.391	8.50002	1.72078	207.157	7.91556	11.039	-	myo-inositol-phosphate synthase, putative
	Afu6g04570	An15g00750	AO090701000089	379.839	180.899	1528.35	719.023	403.052	5666.58	483.253	627.946	3597.58	-	elongation factor 1-gamma 2
	Afu8g04960	An16g07850	AO090005000646	201.81	180.88	917.678	72.5429	36.4803	311.956	103.23	57.5621	345.354	-	small nuclear ribonucleoprotein SmG, putative
	Afu6g02680	An12g08110	AO090120000153	10.1827	180.778	101.278	20.9706	26.8413	41.7826	8.64129	32.1472	8.08446	-	ankyrin repeat and BTB/POZ domain protein
	Afu1g04270	An01g03100	AO090003000922	31.1959	180.607	82.1658	24.3156	70.0339	25.8505	38.6509	48.3889	19.9621	vcxA	calcium/proton exchanger
	Afu5g02080	An02g11200	AO090003001313	268.389	179.65	292.349	60.0284	62.1683	193.53	169.187	117.355	333.348	-	NADH-ubiquinone oxidoreductase
	Afu7g02110	An12g00550	AO090038000589	45.3167	179.519	56.8891	31.1195	37.2852	3.26264	31.7393	36.737	4.29344	-	RanBPM
	Afu4g03140	An14g02230	AO090011000088	30.2369	179.03	150.499	50.8734	104.405	102.351	27.7577	210.58	29.9489	-	protein kinase (Dsk1), putative
	Afu6g02230	An12g08610	AO090120000109	22.6889	178.702	68.7321	79.224	72.3892	2.28043	68.1606	88.5658	22.6248	glkA	glucokinase GlkA, putative
	Afu2g08250	An15g07390	AO090011000879	7.30781	178.507	12.6484	0.842918	81.4525	0.864675	2.56433	47.3725	2.54565	-	glycerol 3-phosphate dehydrogenase (GfdB),putative
	Afu4g08810	An04g03700	AO090023000665	59.1721	178.111	404.078	154.517	106.614	1893.11	67.9849	142.52	271.867	-	DUF757 domain protein
	Afu8g05120	An16g07630	AO090005000631	7.93867	178.071	22.6256	9.86004	15.741	2.50652	6.60921	113.171	2.30037	-	hypothetical protein
	Afu1g14750	An01g12780	AO090003000502	94.2725	177.747	165.064	48.0395	113.481	93.2261	30.3481	478.424	60.2649	-	C2H2 transcription factor (Sfp1), putative
	Afu8g07130	An11g07650	AO090020000634	18.89	177.739	124.686	26.1198	24.8899	0.168142	59.8947	67.3636	11.0692	-	antioxidant protein LsfA
	Afu2g05110	An11g04870	AO090003000315	170.78	177.293	393.683	27.6024	20.1389	148.9	90.7386	63.2341	235.456	-	small nuclear ribonucleoprotein SmD1, putative
	Afu4g13470	An01g09190	AO090009000225	279.604	176.997	136.721	38.4498	23.1573	124.298	30.3824	112.036	141.083	-	hypothetical protein
	Afu5g02060	An02g11230	AO090003001319	41.6213	176.722	55.5125	14.9954	13.4789	3.08605	12.9806	31.9438	0.805374	-	Dephospho-CoA kinase
	Afu2g10500	An02g06050	AO090011000590	156.188	176.699	1327.63	1264.71	685.033	6083.18	866.395	1128.83	9790.15	-	ribosomal protein S9
	Afu3g05970	An11g10630	AO090020000067	133.762	176.472	354.657	48.6569	47.1927	307.145	134.247	241.566	557.637	-	Eukaryotic translation initiation factor 3subunit 9, putative
	Afu1g05490	An18g04300	AO090009000396	96.1741	176.2	144.644	63.7352	156.703	78.3745	63.5692	132.893	129.754	-	histone deacetylase complex subunit (Hos4),putative
	Afu3g10760	An02g06430	AO090003000625	38.1578	176.12	10.8686	2.79795	35.8923	4.58886	3.44976	57.3417	1.13605	-	D-xylulose 5-phosphate/D-fructose 6-phosphatephosphoketolase
	Afu4g11110	An04g05580	AO090003001108	1.0233	175.578	9.53552	1.35976	17.0949	0.116811	2.18241	45.8212	1.44904	-	C2 domain protein
	Afu3g12100	An02g07770	AO090003000770	23.3555	175.465	35.9032	28.0417	8.85972	1.73635	41.6027	209.284	2.49069	-	trehalose synthase (Ccg-9), putative
	Afu6g06860	An18g06110	AO090003000066	70.6921	175.454	247.419	46.6066	120.198	216.651	38.2981	104.219	130.59	rgsA	conserved hypothetical protein
	Afu3g14260	An09g04240	AO090012000670	32.7978	175.186	21.4347	17.2203	11.7946	3.59808	28.1617	1043.34	80.1401	-	mismatched base pair and cruciform DNArecognition protein, putative
	Afu2g06000	An02g14590	AO090001000717	105	175.145	245.463	110.31	29.1199	5.80374	74.2008	25.4066	135.373	-	NAD+ dependent glutamate dehydrogenase,putative
	Afu1g13510	An08g06580	AO090012000525	28.3719	174.513	80.1277	26.0574	104.901	238.561	16.246	144.76	91.3671	facB	C6 transcription factor (FacB), putative
	Afu2g02470	An07g06190	AO090026000571	85.0411	174.194	53.3821	65.5885	135.804	24.6312	42.5272	23.5201	19.1813	-	PA domain protein
	Afu3g06840	An11g09500	AO090020000313	160.24	173.908	1753.64	942.311	857.641	7382.59	608.568	1232.78	8373.35	-	cytosolic small ribosomal subunit S4, putative
	Afu1g09020	An08g00520	AO090005001624	63.2426	173.677	51.1764	60.6	14.8078	143.928	84.8477	23.3544	198.636	-	nuclear pore complex protein (SonA), putative
	Afu7g02550	An12g00030	AO090038000631	35.8279	173.123	50.6598	22.2487	108.671	64.2917	21.8291	34.7967	7.09236	-	xylitol dehydrogenase
	Afu5g09750	An13g02390	AO090010000333	110.265	172.823	174.393	84.5164	232.535	304.429	67.0101	310.999	340.214	azgA	nucleoside transporter, putative
	Afu8g04780	An16g08040	AO090005000669	31.9188	172.352	44.1246	13.09	59.7041	81.0324	13.4246	285	6.38576	-	24 kDa intrinsic membrane protein
	Afu6g07910	An11g02840	AO090003001562	116.603	172.113	7.94932	21.9617	38.7644	0.729496	90.7859	78.2212	19.1999	-	PH domain protein
	Afu5g11840	An18g02860	AO090120000305	101.887	171.212	132.419	40.8981	118.047	50.5579	22.319	172.983	54.5639	-	protein kinase, putative
	Afu4g04710	An14g00130	AO090206000016	13.5037	170.969	137.361	40.4361	60.6249	124.339	19.401	169.907	255.189	ptpA	protein tyrosine phosphatase (Pyp1), putative
	Afu1g03580	An18g04120	AO090009000418	0.869081	170.849	5.99562	2.76869	798.863	16.8606	0.377716	237.642	3.90782	-	hypothetical protein
	Afu1g07010	An07g09570	AO090012000953	48.6792	170.611	106.298	31.8375	62.4444	32.2237	33.7653	36.7063	61.6486	cds1	phosphatidate cytidylyltransferase
	Afu7g01510	An12g01190	AO090010000311	168.994	169.452	192.853	115.573	131.81	204.517	109.899	59.1065	112.307	-	SNARE domain protein
	Afu6g06640	An18g06410	AO090003000040	55.5242	169.332	18.5223	44.0902	34.1392	2.26262	10.4243	324.402	39.4206	-	conserved hypothetical protein
	Afu3g05340	An11g11320	AO090020000005	456.176	169.152	159.134	334.088	124.97	81.3358	15.3268	14.9784	2.31039	-	autophagy cysteine endopeptidase, putative
	Afu6g11560	An01g11690	AO090023000422	8.06819	169.114	137.009	1.14583	0.240088	12.2032	7.50559	1.81599	4.24734	-	integral membrane protein, putative
	Afu1g02090	An02g14970	AO090001000750	18.5929	168.701	19.1967	34.7837	23.1466	95.8663	30.6383	36.1855	52.549	-	quinone oxidoreductase, putative
	Afu4g13170	An01g08850	AO090009000264	236.782	168.619	1889.85	1260.18	266.538	6301.26	857.748	556.78	9434.77	cpcB	guanine nucleotide-binding protein subunit,putative
	Afu2g02840	An07g07190	AO090026000630	32.8203	168.523	45.2414	12.4867	25.5805	10.7158	10.4783	11.4182	11.0447	-	TBC domain protein, putative
	Afu2g12400	An02g04520	AO090026000372	199.741	168.277	534.673	222.987	93.598	601.951	444.174	124.38	981.542	-	ATP synthase oligomycin sensitivity conferralprotein, putative
	Afu5g02780	An02g09810	AO090012001037	11.4819	168.078	33.2387	14.3075	6.66197	4.94457	7.09347	10.6945	0.744307	-	nicotinamide nucleotide transhydrogenase
	Afu2g03040	An07g07430	AO090026000656	193.53	167.624	1037.15	1532.66	839.83	7742.81	851.25	1021.07	9143.88	-	ribosomal protein L34 protein, putative
	Afu5g03670	An09g06050	AO090102000577	468.906	167.581	495.541	231.802	157.253	1172.43	81.9228	188.996	774.829	-	S-adenosylmethionine decarboxylase proenzyme
	Afu5g03860	An09g06330	AO090102000592	34.3792	167.353	38.3402	21.5454	38.9945	0.266709	21.3871	37.3586	0.576838	-	alkaline phosphatase family protein
	Afu2g00200	An12g10720	AO090113000153	0	166.93	0.413436	2.49823	1145.38	7.96636	0	69.4362	0.21469	-	catalase, putative
	Afu8g00600	An03g00920	AO090010000696	0.317228	166.783	9.67701	0	158.452	0.854848	0	260.338	0.632836	-	conserved hypothetical protein
	Afu3g08740	An16g02160	AO090005001394	9.61832	166.553	19.3783	17.6018	33.6263	5.18541	8.35089	9.6883	7.66089	-	TLD domain containing protein
	Afu1g11460	An08g03580	AO090038000279	345.163	166.499	1238.15	0.965606	4966.14	873.566	290.642	2754.43	5378.6	bgt1	1,3-beta-glucanosyltransferase Bgt1
	Afu2g03220	An07g07670	AO090120000264	178.562	166.196	188.93	227.132	118.558	133.867	190.601	111.229	162.062	-	integral membrane protein
	Afu5g04230	An09g06680	AO090102000627	99.193	165.565	484.307	497.599	370.511	984.28	405.661	267.546	830.467	cit1	citrate synthase, eukaryotic
	Afu4g09190	An04g04210	AO090023000624	15.0738	165.361	108.502	119.303	147.018	35.3674	31.7859	15.9097	27.0076	smt1	S-adenosyl-methionine-sterol-C-methyltransferas
	Afu1g10630	An08g02700	AO090038000357	159.578	165.259	934.844	213.996	89.4278	3358.36	140.481	237.124	2152.14	-	S-adenosylmethionine synthetase
	Afu3g00620	An10g00010	AO090103000343	0.0422021	165.22	0.962556	0	0	0	16.589	0	0	-	alcohol dehydrogenase, zinc-containing
	Afu2g04310	An15g02340	AO090023000395	235.204	164.986	685.215	335.925	145.717	183.7	295.962	152.148	545.945	-	argininosuccinate synthase
	Afu5g03390	An09g05710	AO090102000544	26.8024	164.943	67.5527	21.3745	5.23855	2.25257	10.1532	42.5566	4.17475	-	conserved hypothetical protein
	Afu3g06890	An11g09450	AO090020000304	147.382	164.813	85.7972	34.9254	32.4012	75.6018	36.2283	48.6295	47.1658	-	RNA rocognition motif containing protein
	Afu7g01840	An12g00800	AO090038000561	65.1969	164.63	21.5114	41.2986	18.0279	63.5698	18.4721	16.5587	54.7579	-	membrane bound C2 domain protein (vp115),putative
	Afu5g11010	An14g02370	AO090026000750	38.5378	164.578	147.889	34.5284	289.536	85.2013	16.6483	154.268	38.9535	-	nucleoside diphosphatase (Ynd1), putative
	Afu2g05500	An11g09390	AO090001000661	140.534	164.369	259.583	141.784	189.031	418.027	155.145	127.136	374.903	-	NADH-ubiquinone oxidoreductase 21 kDa subunit,putative
	Afu4g10460	An04g06210	AO090003001165	243.531	163.953	984.205	191.388	288.454	1208.82	76.1704	580.967	602.922	hcsA	homocitrate synthase
	Afu6g12490	An06g01650	AO090009000151	39.1041	163.846	276.177	35.9628	48.0278	96.4843	31.5907	48.054	102.872	-	BolA domain protein
	Afu2g10330	An16g04660	AO090011000605	97.8477	163.375	100.836	56.8461	2.88116	31.7074	19.1805	110.858	56.2556	-	conserved hypothetical protein
	Afu3g06370	An11g09970	AO090020000114	195.449	162.87	334.979	286.761	27.4135	282.059	173.191	103.384	326.87	-	CHCH domain protein
	Afu2g10100	An16g04930	AO090011000626	207.837	162.792	1508.92	1544.47	513.299	6678.88	1066.66	1163.05	9351.34	aspf8	60S acidic ribosomal protein P2
	Afu1g02820	An01g05340	AO090005000812	20.826	162.688	61.6284	57.6324	164.222	1.35592	113.083	45.7409	24.3915	pst2	Y20 protein
	Afu6g02440	An12g07830	AO090120000131	156.64	161.739	1127.86	1462.13	715.812	4916.82	876.286	1270.75	9704.1	-	60s ribosomal protein L24, putative
	Afu2g15580	An15g05750	AO090012000272	106.521	161.647	82.1187	71.1807	55.5478	125.827	65.8266	65.8188	91.7407	-	conserved hypothetical protein
	Afu4g06850	An04g01370	AO090023000899	17.391	161.092	224.848	4.61148	31.2959	42.124	41.3392	35.2066	5.23662	-	coenzyme a synthetase
	Afu5g03340	An09g05655	AO090102000539	147.045	161.055	137.73	40.0791	27.4349	21.6446	37.9721	226.286	54.3936	-	hypothetical protein
	Afu4g06930	An04g01330	AO090023000894	112.621	160.957	355.327	104.388	46.4464	401.312	81.4931	58.0209	540.916	-	methionine aminopeptidase, type II, putative
	Afu5g05460	An17g02370	AO090009000714	104.696	160.849	193.68	40.9721	44.6795	55.0025	53.1515	41.373	179.858	-	cytosine deaminase-uracilphosphoribosyltransferase fusion protein
	Afu3g11530	An14g03220	AO090003000712	33.7288	160.834	98.6539	12.9083	65.8299	16.7875	44.5453	72.2274	4.70869	-	DnaJ domain protein
	Afu1g05630	An18g03310	AO090009000377	136.08	160.603	1366.27	780.987	488.915	3606.27	628.474	761.743	6932.9	-	40s ribosomal protein s3
	Afu4g03900	An14g00990	AO090011000326	38.1987	160.532	45.4131	15.7161	114.301	230.457	19.8192	482.883	5.34922	mfp	peroxisomal multifunctional beta-oxidationprotein (MFP), putative
	Afu5g02240	An02g10660	AO090102000290	13.0855	160.213	34.4392	11.2078	228.87	1.30143	38.0731	49.1826	8.58824	-	NAD dependent epimerase/dehydratase familyprotein
	Afu4g05910	An04g00110	AO090023001008	286.619	160.163	311.283	126.69	48.89	250.845	309.466	112.016	753.032	-	NADH dehydrogenase (ubiquinone) 29/21K chainprecursor
	Afu3g05420	An11g11230	AO090020000012	68.2432	159.879	308.249	57.216	99.1853	185.336	50.8586	53.516	232.98	-	mitochondrial tricarboxylate transporter (Ctp),putative
	Afu7g02220	An12g00440	AO090038000598	30.2926	159.335	15.4186	36.6382	6.44425	1.06911	13.3268	23.1411	2.80943	-	hypothetical protein
	Afu4g05950	An04g00150	AO090023001002	71.7492	159.293	423.62	83.8773	61.171	182.455	124.452	54.5117	215.312	-	glutaredoxin-related protein
	Afu5g12470	An14g06750	AO090120000371	7.60737	158.065	9.40559	13.7327	29.6919	0.148746	13.8455	14.442	1.29449	-	oxidoreductase, 2OG-Fe(II) oxygenase family
	Afu2g01100	An09g04970	AO090005001149	9.93928	157.998	359.338	6.09429	59.6868	41.6238	6.42818	47.9104	9.90703	-	pirin domain protein, putative
	Afu2g02670	An07g06990	AO090026000612	90.0166	157.66	32.1894	30.291	24.3681	2.71618	51.0171	3.13181	0.716562	-	DUF1295 domain protein
	Afu1g13370	An08g06440	AO090012000545	9.6551	157.184	55.58	21.8905	4.43097	19.7993	20.7128	38.0397	6.09437	-	aldo-keto reductase (AKR7), putative
	Afu5g11750	An18g02980	AO090120000293	39.1797	156.94	41.4937	60.051	50.6725	28.5789	37.3462	190.526	9.86031	-	LON domain serine protease, putative
	Afu2g12230	An02g04300	AO090026000423	195.981	156.819	294.773	39.5769	60.0439	274.894	51.8412	38.2068	222.524	-	mitochondrial large ribosomal subunit proteinL16, putative
	Afu1g14780	An01g12810	AO090003000506	182.93	156.63	40.8541	100.855	174.631	3.38771	74.5988	115.835	4.5461	-	BAP31 domain protein, putative
	Afu3g13180	An02g09040	AO090012000814	444.492	156.621	13.918	73.3429	86.5204	20.9649	66.7833	75.1772	57.8702	-	hypothetical protein
	Afu3g07050	An02g13710	AO090020000285	25.1303	156.393	16.7656	0.814478	0.442451	0	23.2664	4.22047	3.20513	wsc2	WSC domain protein, putative
	Afu6g11620	An01g11650	AO090023000412	32.5021	156.321	318.389	45.3214	18.8519	177.306	103.454	62.3879	419.102	-	formyltetrahydrofolate deformylase
	Afu7g01230	An12g01900	AO090010000203	121.726	155.839	137.753	81.1414	32.6843	281.52	81.5009	108.138	171.259	-	DnaJ domain protein
	Afu2g14670	An15g03780	AO090026000811	122.208	155.756	438.79	154.434	83.2777	544.457	118.232	237.854	1154.69	-	eukaryotic translation initiation factor 3subunit EifCd, putative
	Afu5g01710	An16g01030	AO090003001361	23.211	155.587	67.5527	18.2905	5.93831	3.82686	92.0555	23.3623	2.9681	-	cytochrome P450 phenylacetate 2-hydroxylase,putative
	Afu1g10350	An08g02260	AO090038000395	142.665	155.403	67.3946	233.527	98.0223	9.28565	753.355	315.765	12.9972	pgkA	phosphoglycerate kinase
	Afu5g14020	An14g05470	AO090113000116	104.959	155.25	72.6344	38.7687	73.6425	72.8839	32.4209	83.8932	81.6532	-	hypothetical protein
	Afu6g07410	An07g09020	AO090005001559	69.8902	154.749	18.1523	11.8806	0.0316713	0	2.48518	0.255896	0	-	hypothetical protein
	Afu8g01390	An12g03070	AO090138000105	0.190958	154.7	27.2177	2.72001	85.3169	0.410681	2.7521	42.6838	0.543141	-	glycosyl hydrolase, family 15
	Afu1g09190	An08g00710	AO090005001610	23.179	154.696	57.0353	6.92179	18.3019	46.9282	30.1328	43.2945	79.1904	-	C6 finger domain protein, putative
	Afu3g06560	An11g09760	AO090020000344	57.7575	154.384	178.658	102.716	96.0968	293.927	36.1529	59.7766	108.222	-	lipoic acid synthetase precursor
	Afu1g01950	An01g06340	AO090005000900	44.3459	154.05	205.497	30.5363	75.0917	175.326	18.7266	337.183	141.747	-	hypothetical protein
	Afu2g05720	An02g14170	AO090001000689	14.5716	153.568	334.1	31.8451	273.976	5.89922	61.4943	120.855	16.5845	-	conserved hypothetical protein
	Afu7g06900	An04g08630	AO090308000020	0.780094	153.398	13.5563	16.6422	2.09495	0.241046	0	33.7304	0.433266	-	putative branched-chain amino acidaminotransferase protein
	Afu4g00930	An18g01490	AO090003001402	54.7333	153.263	141.698	29.0966	43.0077	113.547	255.653	51.9378	203.516	-	CorA family metal ion transporter, putative
	Afu1g05340	An18g04180	AO090009000412	177.326	153.241	1206.28	772.939	464.8	3686.43	963.425	967.796	10272	-	ribosomal protein S19 (s16)
	Afu2g05880	An02g14410	AO090001000707	562.656	152.77	341.973	90.6818	357.291	291.22	118.739	225.127	349.129	meaA	ammonium transporter MEAA
	Afu2g14300	An02g00970	AO090023000115	110.887	152.577	10.3864	56.1572	204.088	3.11759	0.276691	152.079	1.18454	-	DUF636 domain protein
	Afu7g05740	An07g02160	AO090005000438	151.078	152.407	645.563	421.768	75.477	599.47	583.841	122.68	753.959	-	malate dehydrogenase, NAD-dependent
	Afu5g07800	An03g03800	AO090701000914	85.1531	152.383	264.27	151.941	173.169	826.118	75.1551	62.8403	400.361	-	hypothetical protein
	Afu6g02110	An12g08730	AO090120000095	233.77	152.302	402.485	101.673	72.8009	668.942	109.759	122.021	295.129	-	SRF-type transcription factor (Umc1), putative
	Afu5g08190	An03g04390	AO090701000736	9.73169	151.831	24.2953	14.8215	12.6902	2.22678	3.01918	7.47683	0.887033	-	hypothetical protein
	Afu2g00310	An09g03250	AO090701000622	70.4094	151.44	83.5797	27.8367	129.57	16.9612	14.181	125.755	7.94748	-	Transmembrane amino acid transporter proteinfamily
	Afu4g11390	An04g05220	AO090003001082	218.397	151.241	564.453	158.161	46.684	522.983	267.554	85.504	855.892	-	ubiquinol-cytochrome c reductase complex 17 kdprotein
	Afu1g17040	An01g09780	AO090023000577	12.0542	151.207	8.91464	59.0966	34.265	0.140481	75.1465	95.2704	8.71919	-	D-lactate dehydrogenase
	Afu1g07720	An07g10400	AO090012001024	149.957	150.984	164.962	38.765	1.02845	128.392	62.0089	50.0208	158.952	-	transcription elongation complex subunit(Cdc68)
	Afu5g07050	An17g00270	AO090701000279	397.784	150.859	102.625	160.28	116.379	8.77379	102.123	67.776	30.8348	-	proteasome regulatory particle subunit Rpt2,putative
	Afu4g03450	An14g02560	AO090011000213	19.8725	150.744	49.9785	32.117	16.9223	10.8788	10.5526	2.18141	7.3583	-	conserved hypothetical protein
	Afu2g11860	An02g03960	AO090026000457	62.5628	150.659	41.0463	43.7558	123.643	12.4817	17.3073	127.58	7.9204	-	hypothetical protein
	Afu1g06690	An18g05750	AO090001000465	48.582	150.449	198.12	37.8743	62.7012	205.622	19.4408	111.427	187.158	-	RLI and DUF367 domain protein
	Afu6g08450	An11g01570	AO090001000502	89.4696	150.367	179.969	38.4744	74.3738	109.932	47.4002	194.388	148.358	-	conserved hypothetical protein
	Afu4g02970	An14g03020	AO090012000168	31.7583	150.34	13.0531	18.7233	81.8405	2.93194	10.1732	104.462	8.42599	TMEM16	plasma membrane channel protein (Ist2),putative
	Afu2g03950	An07g08600	AO090005001522	71.9802	150.302	57.1572	40.3759	66.3494	10.5793	42.1362	58.7648	52.3607	phzA	serine/threonine protein phosphatase, putative
	Afu1g12290	An08g04910	AO090001000300	104.037	150.093	398.07	103.284	169.645	418.835	196.523	44.4815	616.072	-	possible NADH-ubiquinone oxidoreductase
	Afu3g06670	An11g09640	AO090020000331	70.4548	149.704	95.9375	63.2551	74.049	1.93355	39.2709	90.4619	4.06337	-	pyridoxamine phosphate oxidase, putative
	Afu5g12830	An14g06330	AO090120000409	54.9	149.638	35.2843	2.13035	98.2032	37.5046	0.566573	26.5028	1.88654	-	lipoprotein, putative
	Afu1g07350	An07g09890	AO090012000987	33.538	149.331	24.4116	7.61008	9.12076	7.40397	6.37984	28.4166	5.89303	-	RNA12 protein, putative
	Afu6g04390	An15g00950	AO090701000102	85.5794	149.127	163.289	30.4669	7.6316	266.745	17.8141	86.5899	145.397	-	conserved hypothetical protein
	Afu4g06530	An04g00850	AO090023000937	45.8208	149.075	269.545	161.668	118.313	500.485	81.2525	206.588	270.839	metR	bZIP transcription factor (MetR), putative
	Afu6g03780	An03g03510	AO090701000171	25.9418	149.041	31.2106	6.74223	4.1747	56.9418	9.48242	34.0331	40.595	-	hypothetical protein
	Afu6g11260	An11g09120	AO090701000543	116.143	148.942	1039.7	875.935	550.789	4830.98	529.601	773.649	5387.91	-	ribosomal protein L26
	Afu8g02730	An03g06830	AO090010000764	80.9524	148.858	256.668	73.907	32.7569	165.742	71.9894	230.714	58.2253	-	Density-regulated protein, putative
	Afu6g07300	An07g09150	AO090005001571	99.0365	148.741	172.685	18.4392	38.1707	89.8179	24.4228	59.2372	107.205	-	mRNA splicing factor (Prp17), putative
	Afu7g05510	An07g02300	AO090005000416	111.887	148.628	217.876	51.609	87.4697	249.015	57.0908	52.8216	192.264	-	RSC complex subunit (RSC8), putative
	Afu2g01450	An03g05010	AO090701000814	51.3157	148.289	110.953	22.69	165.949	80.9213	18.0551	52.3039	44.9532	-	alpha-1,6 mannosyltransferase subunit (Mnn9),putative
	Afu7g01860	An12g00790	AO090038000562	177.116	148.073	98.6428	80.2483	23.0048	100.684	96.6788	47.4877	124.024	sti1	heat shock protein (Sti1), putative
	Afu6g02090	An12g08760	AO090120000091	130.59	147.688	127.681	124.289	87.1562	9.90837	130.747	40.5276	49.1738	-	ATP synthase subunit E, putative
	Afu5g11590	An18g03170	AO090026000669	10.26	147.067	206.172	30.9252	117.32	168.011	17.9074	30.4007	94.8498	-	cyclin dependent kinase (Pho85), putative
	Afu1g02130	An01g06130	AO090005000885	57.8859	147.008	15.2776	15.7016	4.26003	0.82135	7.43814	7.44297	3.39224	-	DUF221 domain protein, putative
	Afu1g05230	An01g04450	AO090003001572	19.4272	146.801	221.164	44.5709	203.141	158.135	12.6713	58.0979	58.7873	pdeB	3'5'-cyclic nucleotide phosphodiesterase domainprotein
	Afu6g12440	An06g01600	AO090009000168	281.983	146.771	54.0714	45.2029	403.788	34.7541	28.4909	247.061	13.5078	-	conserved hypothetical protein
	Afu3g13300	An02g09180	AO090012000804	35.015	146.663	63.7988	35.3901	38.6175	179.507	20.3797	41.9909	111.903	-	hypothetical protein
	Afu3g12760	An02g08740	AO090012000846	1.80379	146.57	23.5365	1.52492	129.702	0.422108	0.635191	170.203	1.90351	-	hypothetical protein
	Afu6g14210	An06g01120	AO090103000407	280.206	146.539	74.2215	129.019	269.163	146.765	77.6046	130.538	39.7671	-	ubiquitin conjugating enzyme (UbcB), putative
	Afu7g06580	An14g02950	AO090026000257	12.1679	146.36	20.9795	0.285458	0.443058	1.18525	1.62051	5.17197	4.26368	-	isoamyl alcohol oxidase
	Afu1g05860	An18g03590	AO090009000354	23.603	146.222	10.0469	0.0553053	239.568	0.688898	2.36988	202.669	0.780434	-	hypothetical protein
	Afu7g01350	An12g01530	AO090010000211	52.8754	146.21	120.285	51.5288	82.3869	153.334	39.6661	55.5895	90.3366	-	hypothetical protein
	Afu2g09200	An12g04860	AO090011000775	155.888	146.116	1343.75	1269.49	428.389	7795.99	1058.85	917.414	10644.2	-	cytosolic large ribosomal subunit protein L30
	Afu5g12330	An14g06880	AO090120000350	6.38821	146.071	94.8363	12.8341	25.5142	31.5573	12.0161	163.378	26.5973	-	WD repeat protein
	Afu5g10830	An14g03770	AO090010000458	34.6059	146.004	85.2262	15.1632	10.1234	80.8976	15.3646	24.9533	46.8902	-	RNA helicase-like splicing factor (HRH1),putative
	Afu3g01440	An13g02880	AO090009000050	15.1922	145.984	135.503	14.8419	2.22812	250.731	25.4605	119.041	158.399	-	DUF1212 domain membrane protein
	Afu5g08360	An03g04610	AO090701000757	16.3606	145.518	17.4928	14.734	101.499	4.27401	23.0197	56.8312	0.497724	-	AI-BP family protein
	Afu2g10660	An02g05830	AO090011000576	34.4475	144.874	50.1593	186.395	29.7026	1.97239	100.946	184.701	29.8218	mpdA	mannitol-1-phosphate dehydrogenase
	Afu6g02660	An12g08090	AO090120000151	24.7055	144.686	81.3371	16.4478	21.2138	29.2863	21.0997	20.9877	39.5841	-	conserved hypothetical protein
	Afu2g13780	An02g05400	AO090026000203	56.0196	144.506	155.123	59.8617	100.144	226.259	38.4283	64.7698	182.424	-	splicing factor 3B subunit 1, putative
	Afu4g06420	An04g00780	AO090023000946	10.6777	144.463	13.0861	2.4105	17.9347	9.60828	1.38705	2.5953	0.672982	-	fungal specific transcription factor, putative
	Afu1g13800	An08g06980	AO090012000494	49.6932	144.255	85.6433	8.39889	15.6676	395.584	9.24519	187.75	62.9156	-	mfs-multidrug-resistance transporter
	Afu4g09660	An04g07440	AO090003001273	96.4094	143.773	107.942	121.767	21.2379	95.5443	70.5824	57.4042	71.945	-	secretory component protein shr3, putative
	Afu3g04150	An01g00120	AO090124000077	21.6864	143.673	69.8729	44.7189	219.46	32.0556	58.4587	177.9	44.4682	-	mitochondrial enoyl reductase, putative
	Afu3g10490	An16g04430	AO090003000595	140.566	143.486	58.6648	81.1737	36.7065	4.86116	54.8218	41.4969	11.0947	-	DNA damage response protein (Dap1), putative
	Afu2g05450	An11g09350	AO090001000657	25.1188	143.32	38.9038	21.5803	89.9055	3.40346	30.2077	73.4969	3.18242	-	64 kDa mitochondrial NADH dehydrogenase
	Afu3g11300	An02g07040	AO090003000682	314.826	143.043	40.161	77.4	40.806	1.14187	146.185	37.506	23.0881	prs2	proteasome component Prs2, putative
	Afu6g12540	An06g01720	AO090003000365	195.48	142.977	110.304	57.2994	32.2608	74.7705	30.648	182.508	45.3848	-	RING finger protein
	Afu5g02690	An02g09990	AO090102000387	11.2344	142.861	64.0419	17.8586	40.408	84.4622	15.5934	67.9913	65.462	-	C6 transcription factor, putative
	Afu2g11100	An02g03000	AO090026000554	71.2211	142.769	77.6389	69.2336	99.7246	80.8653	34.7469	513.836	24.0028	-	AMFR protein, putative
	Afu1g04280	An01g03110	AO090003000921	208.557	142.322	312.398	66.8626	92.8344	401.093	95.8179	99.5515	417.39	-	Ribosomal protein S7p/S5e, putative
	Afu1g02830	An01g05330	AO090005000811	40.8522	142.045	24.5917	39.8286	21.1698	1.14626	32.5625	46.9011	3.86559	-	npl4 protein
	Afu1g09550	An08g01140	AO090012000915	35.6582	141.955	89.6037	61.8007	124.769	1.45247	69.8151	19.8774	16.8488	-	dynein light chain (Tctex1), putative
	Afu4g10690	An04g06020	AO090003001146	252.546	141.564	92.387	88.3443	59.679	154.091	111.481	271.806	148.382	isa1	Iron-sulfur cluster assembly accessory protein
	Afu2g08290	An05g00900	AO090011000875	41.45	141.386	6.13047	53.7366	225.13	1.16074	47.0721	126.586	0.792604	-	conserved hypothetical protein
	Afu8g03980	An16g09210	AO090103000010	74.6882	141.132	78.5371	89.5442	49.5884	420.32	25.9887	71.8838	127.868	-	DUF59 domain protein
	Afu1g16710	An01g10340	AO090005001021	24.463	140.874	32.8583	7.52256	79.6332	19.8243	48.7583	1252.02	68.4784	-	fatty acid elongase (Gig30), putative
	Afu1g07530	An07g10100	AO090012001004	65.1596	140.507	1443.1	110.602	87.2402	881.213	219.721	67.2267	532.562	-	adenylate kinase, putative
	Afu1g12332	An08g04965	AO090001000758	37.4335	140.2	33.4459	22.0184	10.702	18.8676	19.9907	7.99112	24.015	-	0
	Afu2g04770	An11g04460	AO090003000280	372.871	139.591	36.4507	11.9249	16.5951	37.2259	13.2799	16.8213	2.8159	-	conserved hypothetical protein
	Afu5g05830	An17g02080	AO090009000681	230.049	139.448	267.197	210.961	51.1855	875.331	86.4302	98.4108	508.977	-	CorA family metal ion transporter, putative
	Afu4g08250	An04g02700	AO090023000743	6.93957	139.403	16.533	8.91258	38.9877	2.38216	13.793	7.75827	0.924704	-	Raffinose synthase or seed imbibition proteinSip1, putative
	Afu5g14310	An09g01150	AO090020000287	3.18261	139.327	4.90945	1.65502	227.007	1.14043	7.76693	100.655	0.731937	-	short chain dehydrogenase/reductase familyprotein
	Afu5g07010	An17g00230	AO090701000283	301.108	139.305	105.229	4.70183	37.3628	20.1118	7.145	9.62161	13.8376	-	HPP family protein
	Afu3g11100	An02g06850	AO090003000664	50.5442	139.282	115.627	14.4401	196.704	9.34823	33.2525	14.5341	55.8954	-	conserved hypothetical protein
	Afu5g06330	An17g01410	AO090009000623	158.438	139.231	183.085	30.4855	13.0011	201.354	28.3806	83.1577	134.451	-	RSC complex subunit (Sth1), putative
	Afu3g08750	An16g02150	AO090005001393	31.0466	139.182	51.1983	51.4623	46.2329	18.9474	19.6867	223.27	8.07853	-	conserved hypothetical protein
	Afu7g02600	An09g03040	AO090311000001	35.5391	139.096	168.309	31.2621	193.616	97.5022	37.6882	39.9151	136.565	-	hypothetical protein
	Afu4g10440	An04g06310	AO090003001168	212.684	139.033	114.426	180.399	172.059	19.3836	225.953	30.8064	66.6583	-	conserved hypothetical protein
	Afu5g08310	An03g04580	AO090701000754	184.6	139.031	90.5167	76.3746	136.974	72.2454	51.655	27.2936	91.468	-	RNA and export factor binding protein 2-I
	Afu3g10300	An16g04160	AO090003000570	6.86744	139.027	57.1712	29.4553	21.197	118.911	26.9914	8.13585	10.4691	-	galactokinase
	Afu5g13740	An03g02600	AO090102000158	10.0254	138.821	9.64289	0.481236	76.3463	0.171269	0.563179	0.878133	1.7078	-	protein phosphatase 2C, putative
	Afu5g11080	An01g02160	AO090026000734	56.0825	138.618	112.976	4.28053	0.483883	57.5111	7.2584	117.115	108.551	-	MSF multidrug transporter, putative
	Afu1g12070	An08g04390	AO090001000337	125.609	138.5	105.43	110.59	30.479	78.3324	117.134	30.3571	39.2833	-	glycine cleavage system H protein
	Afu5g06760	An17g00850	AO090701000212	58.8983	138.441	109.869	37.4869	19.5223	140.398	31.5447	66.5766	99.9175	-	cell cycle control protein (Cwf2), putative
	Afu2g01550	An03g04920	AO090701000795	100.552	138.169	138.283	39.6806	159.047	76.1447	29.5443	107.373	27.8408	-	maf1 protein
	Afu5g10730	An14g03950	AO090010000468	107.908	138.163	87.0875	49.6838	26.7809	58.9404	24.664	36.8268	34.7134	-	hypothetical protein
	Afu5g05540	An17g02300	AO090009000708	330.681	138.02	716.651	363.016	17.134	1436.64	254.49	246.005	1275.91	nap1	nucleosome assembly protein
	Afu1g15730	An01g14080	AO090005001132	303.363	137.98	2332.6	942.341	213.389	6726.2	506.813	586.632	6081.7	-	ribosomal protein S8
	Afu2g14250	An02g01240	AO090023000106	44.3235	137.894	102.988	122.125	21.3615	133.036	16.3617	955.05	105.131	-	CBF/NF-Y family transcription factor, putative
	Afu6g08730	An11g06120	AO090001000547	4.56469	137.834	13.278	0.86503	42.4372	0	0.263116	183.934	0.938685	-	6-phosphogluconate dehydrogenase,decarboxylating
	Afu2g14570	An15g03900	AO090005000072	37.5009	137.605	94.6801	50.3939	47.9422	112.118	31.1513	163.221	37.5947	-	zinc/cadmium resistance protein
	Afu2g14340	An02g00910	AO090023000100	10.9913	137.603	48.6873	9.985	2.02595	1.11174	11.0737	7.19443	8.99864	-	hypothetical protein
	Afu2g02710	An07g07010	AO090026000616	225.103	136.455	889.6	114.578	49.651	2059.35	116.59	397.745	1153.93	-	60S ribosomal protein (Rlp24), putative
	Afu7g06570	An14g00680	AO090102000282	73.7396	136.209	23.5588	0.353174	8.8097	0.125692	2.84923	1.11066	1.52472	zrcA	zinc/cadmium resistance protein
	Afu6g02740	An12g08340	AO090120000168	47.6151	136.116	58.9576	36.5689	9.17567	160.956	23.8135	16.4205	83.0607	-	hypothetical protein
	Afu1g05110	An01g04310	AO090003000807	207.317	135.995	149.026	30.6894	48.1126	261.695	23.6107	79.1137	158.323	-	mRNA export factor mex67
	Afu1g04990	An01g04080	AO090003000834	433.18	135.779	344.8	84.4056	85.4027	399.956	35.4436	105.351	222.429	-	SAM domain (Sterile alpha motif) protein
	Afu6g07400	An09g01160	AO090005001560	21.6629	135.709	17.6932	3.5894	47.3194	0	2.05034	104.501	1.55438	-	conserved hypothetical protein
	Afu2g10440	An02g06130	AO090011000596	110.502	135.563	1245.45	913.158	1101.25	5765.41	616.597	711.657	7710.34	-	ribosomal protein S14.e
	Afu6g13140	An08g10340	AO090003000439	47.3173	135.409	217.285	31.9261	73.5056	62.2086	19.6122	70.9033	42.241	-	3,4-dihydroxy-2-butanone 4-phosphate synthase
	Afu6g06570	An03g03290	AO090003000029	84.3816	135.087	172.946	35.9017	62.8647	47.2395	27.5893	37.9195	55.355	-	conserved hypothetical protein
	Afu1g01610	An04g08650	AO090113000157	13.0485	135.06	367.348	2.83841	5.00336	0.168362	0.324858	1.26633	0.115895	-	hypothetical protein
	Afu1g09060	An08g00570	AO090005001619	47.1238	135.055	76.8194	15.9287	32.3281	54.3334	16.1704	35.2418	68.6588	-	conserved hypothetical protein
	Afu3g04060	An01g00170	AO090124000073	96.1379	134.807	96.5576	58.4278	291.818	216.995	41.7668	231.447	30.0746	-	SNF7 family protein (Fti1), putative
	Afu1g05470	An18g04290	AO090009000397	55.8601	134.375	87.9585	13.8097	31.6451	0.927733	33.7349	49.4864	17.4193	-	3-oxo-5-alpha-steroid 4-dehydrogenase, putative
	Afu3g05570	An11g11070	AO090020000028	36.7942	134.365	250.714	43.3045	23.6607	240.347	28.0607	31.2849	129.501	-	spindle poison sensitivity protein, putative
	Afu4g11810	An01g07060	AO090003001035	11.6846	134.116	6.12129	1.11063	21.4501	0.120298	13.7525	10.2077	4.9735	-	hypothetical protein
	Afu3g14490	An09g03940	AO090701000557	68.5185	134.1	264.816	330.961	194.24	216.582	254.499	94.3135	100.561	-	Ketol-acid reductoisomerase
	Afu1g07150	An07g09700	AO090012000967	56.0784	133.848	77.087	23.2494	21.4357	62.2425	29.3252	87.601	57.3985	-	RING finger domain protein (Rnf10), putative
	Afu2g13270	An02g02060	AO090026000288	9.37295	133.584	187.877	19.0943	13.4496	4.17743	2.87671	6.01056	0.738926	-	alcohol dehydrogenase, putative
	Afu8g03890	An16g09310	AO090103000002	146.868	133.49	243.391	68.641	37.4797	229.028	83.1587	67.4995	173.123	cyp3	peptidyl-prolyl cis-trans isomerase, putative
	Afu5g03020	An09g05180	AO090102000502	205.491	133.444	1380.81	1013.4	275.243	4483.45	381.354	410.789	3575.25	-	60s ribosomal protein l2
	Afu6g13650	An08g08670	AO090103000320	68.3421	133.414	103.803	9.26005	19.834	49.017	41.8951	51.3304	107.274	-	PDZ domain protein
	Afu4g07030	An04g01430	AO090023000883	10.5058	133.29	68.1168	220.756	153.617	2.86964	190.661	19.807	66.0239	-	hypothetical protein
	Afu6g06370	An18g06760	AO090003000008	254.751	133.284	852.113	263.614	174.357	1053.66	375.467	229.194	1803.54	-	NAD(+)-isocitrate dehydrogenase subunit I
	Afu4g08600	An04g03400	AO090023000697	33.5547	133.223	128.994	31.9891	31.7207	2.62201	43.0546	21.5859	13.1864	-	aldehyde dehydrogenase, putative
	Afu3g02320	An01g01500	AO090120000039	115.674	133.209	114.232	50.0175	29.4591	156.872	13.1465	66.7503	46.6042	-	C2H2 finger domain protein (Kin17), putative
	Afu3g05370	An11g11280	AO090020000008	242.189	133.181	437.538	196.04	127.741	668.33	198.982	93.3026	560.152	-	2-oxoglutarate dehydrogenase, E2 component,dihydrolipoamide succinyltransferase
	Afu6g02070	An12g08790	AO090120000088	20.3587	132.914	124.422	7.27913	4.56089	16.6987	14.2371	108.578	16.7332	-	phospholipid-translocating P-type ATPasedomain-containing protein
	Afu6g10720	An11g00600	AO090023000200	28.4431	132.715	57.1798	7.73867	17.895	2.21448	3.6186	22.682	3.14994	-	alpha-ketoglutarate-dependent taurinedioxygenase
	Afu6g08880	An11g06630	AO090001000562	132.932	132.44	36.2557	28.1353	35.4669	15.9725	19.7509	29.1881	19.235	-	ubiquitin fusion degradation protein (UFD4),putative
	Afu7g03940	An13g00400	AO090026000820	24.4913	132.405	57.2687	17.7427	110.006	19.2937	30.7372	74.0481	2.39063	-	alpha,alpha-trehalose phosphate synthase subunitTPS3, putative
	Afu1g06660	An18g05720	AO090001000468	11.4603	132.402	48.096	27.579	144.072	66.7732	21.9643	32.0191	5.50725	-	CBS domain protein
	Afu1g06900	An18g05920	AO090001000491	31.4399	132.28	42.6108	14.9064	15.7429	23.0435	16.4082	11.8168	19.0789	crzA	C2H2 transcription factor (Crz1), putative
	Afu2g08070	An05g00640	AO090011000894	55.5527	132.117	37.2821	16.1909	49.9585	0.656146	14.7566	80.3233	10.6654	-	CorA family metal ion transporter, putative
	Afu1g13470	An08g06540	AO090012000533	147.649	132.116	148.551	144.032	142.073	186.025	174.538	102.736	247.867	-	prohibitin, putative
	Afu7g01920	An12g00720	AO090038000568	68.502	132.027	131.359	45.65	69.3593	136.077	39.94	78.3117	113.849	-	DNA-dependent RNA polymerase II RPB140
	Afu4g09090	An04g04040	AO090023000652	80.6724	131.995	75.8423	159.777	58.4664	4.46239	67.9716	82.6942	11.4774	-	thioredoxin, putative
	Afu4g07580	An04g01940	AO090023000817	360.185	131.779	369.806	139.314	57.5415	951.049	115.578	176.938	866.256	-	translation initiation factor EF-2 gammasubunit, putative
	Afu2g02690	An07g07050	AO090026000614	42.1421	131.635	116.575	24.2585	42.8445	47.2632	17.5037	136.121	83.8518	-	fungal specific transcription factor, putative
	Afu1g05460	An18g04280	AO090009000398	78.2847	131.527	99.2261	16.0545	34.7787	0.641643	36.4544	69.1509	20.2121	-	hypothetical protein
	Afu8g05560	An16g07130	AO090005000590	87.4588	131.462	142.385	69.521	37.9123	121.91	80.0898	70.045	86.4169	-	protein phosphatase PP2A regulatory B subunit,putative
	Afu4g00960	An18g01670	AO090003001390	58.2702	131.438	39.6065	223.081	105.514	5.56671	65.4845	119.728	48.5979	pfkA	phosphofructokinase
	Afu2g03090	An07g07500	AO090026000661	21.8795	131.216	62.3975	8.26	420.913	19.3054	9.3095	97.7557	27.9204	hmt1	vacuolar ABC heavy metal transporter (Hmt1),putative
	Afu4g09810	An04g07260	AO090003001250	106.394	131.166	128.198	21.8629	24.3229	21.0084	84.8307	54.5348	72.7786	-	hypothetical protein
	Afu5g11390	An18g04580	AO090026000699	53.9865	131.118	158.239	46.5955	17.0878	28.9463	69.2006	46.088	28.3055	-	APSES transcription factor, putative
	Afu1g07380	An07g09920	AO090012000988	92.0155	131.108	389.806	105.814	207.65	27.6372	21.6065	31.8359	4.94493	-	NADH-dependent glutamate synthase (GLT1),putative
	Afu5g05920	An17g01977	AO090009000672	87.5122	131.106	323.205	112.962	58.3274	383.288	99.5005	123.075	345.365	-	glycyl-tRNA synthetase
	Afu4g07930	An04g02310	AO090023000782	93.4766	131.091	149.856	32.4544	3.84662	238.963	18.661	57.6837	100.601	-	hypothetical protein
	Afu5g06260	An17g01490	AO090009000631	31.2566	130.855	75.7426	35.4169	29.0367	51.1527	18.2195	41.3096	70.646	-	SNF2 family helicase/ATPase (Ino80), putative
	Afu4g04620	An14g00220	AO090206000027	53.6503	130.75	320.033	66.7449	74.892	144.771	102.901	55.8027	555.526	-	outer membrane protein, OMP85 family
	Afu3g05460	An11g11170	AO090020000016	156.541	130.442	395.083	95.9299	88.5093	725.955	139.478	180.284	808.884	-	60S ribosomal protein L20, putative
	Afu5g01290	An14g07380	AO090010000635	5.81722	130.397	3.84881	0.52689	358.618	5.57862	2.09362	89.5006	21.1625	-	oxidoreductase, zinc-binding dehydrogenasefamily, putative
	Afu2g16190	An15g06570	AO090012000179	10.075	130.253	23.5468	1.35069	1.46748	2.61716	10.4187	7.26764	0.782515	-	hypothetical protein
	Afu3g11750	An02g07570	AO090003000735	67.4585	130.121	38.926	55.628	47.8861	7.25878	51.9406	272.53	22.3255	-	oxysterol binding protein (Osh5), putative
	Afu2g02680	An07g07000	AO090026000613	107.444	129.725	194.092	73.0587	17.7127	151.894	87.4261	95.7144	144.446	-	matrix AAA protease MAP-1
	Afu1g09490	An08g01040	AO090012000924	123.048	129.449	153.489	46.7897	48.0397	44.254	78.3399	61.8607	130.718	-	RNP domain protein
	Afu3g14430	An09g04000	AO090701000588	126.987	129.366	167.005	119.159	113.572	89.7694	68.0596	202.658	74.7741	-	NEDD8 conjugating enzyme (UbcL), putative
	Afu2g15760	An15g06020	AO090012000248	176.86	129.273	192.316	72.3318	98.0057	8.52258	80.1341	54.8895	17.857	-	poly(A)+ RNA transport protein (UbaA), putative
	Afu1g12180	An08g04480	AO090001000326	43.6606	128.43	47.2883	35.6211	70.1155	17.6646	29.7214	59.484	3.31172	-	CaNAG6
	Afu2g13040	An02g01750	AO090026000264	147.058	128.174	375.738	19.7215	25.1179	175.648	63.8263	75.5915	250.33	grpE	mitochondrial co-chaperone GrpE, putative
	Afu3g04070	An01g00160	AO090124000074	160.527	128.123	85.9279	218.883	290.681	262.697	242.334	282.253	109.527	hacA	bZIP transcription factor (HacA), putative
	Afu7g05290	An07g02960	AO090005000265	311.057	128.018	1692.81	1154.7	379.49	7517.95	961.839	1173.45	10665.9	-	cytosolic small ribosomal subunit S15, putative
	Afu2g01700	An03g04720	AO090701000767	26.5166	127.761	60.0748	27.5311	31.0164	35.8789	16.3292	66.6887	22.0266	-	serine/threonine protein kinase (Snf1p),putative
	Afu7g01010	An17g01530	AO090009000634	0.811571	127.085	21.7515	742.484	19.5718	0.315598	729.415	40.7432	6.9212	adh1	alcohol dehydrogenase, putative
	Afu1g13920	An08g07070	AO090012000484	8.96799	126.926	38.836	7.44264	13.228	14.4353	7.22644	6.07721	7.64126	-	RING zinc finger protein, putative
	Afu2g13320	An02g02190	AO090026000294	266.917	126.922	39.7177	161.893	184.575	58.817	63.116	271.603	59.0478	-	ADL058Wp
	Afu5g03050	An09g05230	AO090102000507	49.7207	126.47	95.9979	27.2832	71.0908	84.217	35.979	155.986	165.733	-	nuclear protein skip (snw1 protein)
	Afu1g07040	An07g09600	AO090012000956	14.1799	126.445	18.1504	16.2789	66.4	1.78441	10.9717	19.6625	2.5417	-	Fructosamine-3-kinase, putative
	Afu3g06880	An11g09460	AO090020000309	35.9289	126.309	100.848	81.4209	112.131	24.6843	25.9708	40.266	10.3645	snxA	SDP3
	Afu2g10580	An02g05900	AO090011000580	264.554	126.219	608.426	221.205	64.5032	521.474	799.324	247.552	1947.64	-	hypothetical protein
	Afu5g02400	An02g10400	AO090102000352	101.241	126.107	36.6082	34.1573	22.3671	8.27402	53.8524	34.9308	14.2084	-	catabolite degradation protein, putative
	Afu4g10420	An04g06370	AO090003001170	42.085	126.076	101.149	38.0476	2.47201	91.8039	20.5935	93.8812	76.4716	-	DNA binding protein SART-1, putative
	Afu2g16090	An15g06440	AO090012000189	143.092	125.942	356.754	142.748	63.5767	573.859	139.238	89.9792	587.79	-	karyopherin alpha subunit, putative
	Afu5g08690	An07g04790	AO090020000429	193.628	125.873	165.818	87.5822	22.1616	180.053	39.5599	62.8494	98.9383	-	RE31520p
	Afu2g03290	An07g07760	AO090120000257	102.318	125.792	153.534	357.462	149.474	287.041	386.5	89.3634	235.237	artA	14-3-3 family protein ArtA, putative
	Afu5g04040	An09g06130	AO090102000607	54.1944	125.661	159.392	26.5913	61.6362	61.8779	24.1679	14.4454	29.1234	-	conserved hypothetical protein
	Afu1g09800	An08g01610	AO090038000451	145.407	125.654	845.736	192.99	123.839	1166.34	133.47	193.989	907.968	-	GTP-binding protein YchF
	Afu2g15910	An15g06230	AO090012000213	24.2902	125.583	76.5863	15.6672	52.5478	36.9622	28.1361	48.9228	46.5183	-	aminonitrophenyl propanediol resistance protein
	Afu5g06510	An17g01140	AO090009000595	41.857	125.285	236.652	37.3623	31.487	499.172	31.2741	257.672	269.433	-	GTP binding protein, putative
	Afu5g01900	An16g01760	AO090003001329	77.0622	125.19	93.6227	21.4815	32.5783	108.597	20.4649	70.3073	61.0073	hsf1	Hsf protein
	Afu2g13240	An02g02020	AO090026000283	151.026	124.931	117.765	113.261	74.1448	13.1086	119.483	45.3625	47.9364	-	V-type ATPase, B subunit, putative
	Afu4g05990	An04g00200	AO090023000998	146.228	124.574	236.307	19.3921	8.35328	92.7904	64.9025	85.0279	57.7667	-	conserved hypothetical protein
	Afu1g05080	An01g04240	AO090003000805	234.06	124.522	1172.89	706.909	113.046	3217.06	926.432	705.153	8998.97	-	ribosomal protein P0
	Afu4g09750	An04g07330	AO090003001255	126.094	124.498	519.998	75.3198	20.9371	678.394	205.948	141.149	898.892	-	60S ribosomal protein L7/L12 precursor
	Afu5g04210	An09g06650	AO090102000625	395.437	124.446	633.028	169.625	86.9158	426.896	348.184	91.2752	768.158	-	ubiquinol-cytochrome C reductase complex coreprotein 2, putative
	Afu4g00630	An02g11030	AO090011000286	15.5353	124.211	40.8252	0.0470162	1.97029	2.10833	2.48835	0.0808323	46.6802	-	aminotransferase, classes I and II family
	Afu6g01950	An12g09120	AO090009000496	5.90684	123.969	16.0462	42.7247	77.1356	2.85986	21.1818	15.6491	1.60837	-	hypothetical protein
	Afu3g12300	An02g08080	AO090005000737	138.471	123.831	1662.72	483.504	167.489	3433.17	465.398	581.878	6503.36	-	Ribosomal L22e protein family
	Afu5g08170	An03g04380	AO090701000734	64.804	123.486	27.1343	92.2707	41.0008	16.2199	39.1999	115.897	4.51818	-	autophagocytosis protein aut1
	Afu8g03920	An16g09270	AO090103000006	234.623	123.354	326.916	39.0646	13.4007	136.421	49.7211	32.8904	201.679	-	0
	Afu6g12170	An14g00850	AO090103000136	38.3274	123.347	225.168	255.386	252.007	111.942	188.123	72.8296	84.8192	fkbp1	FKBP-type peptidyl-prolyl isomerase, putative
	Afu2g03480	An07g07940	AO090120000236	22.0806	123.332	12.3469	7.71329	1.8106	0.158808	13.4061	8.16013	5.90805	-	conserved hypothetical protein
	Afu2g05730	An02g14190	AO090001000692	31.4705	123.248	66.8194	40.1847	29.9523	42.2946	17.8139	62.4526	17.8214	mirC	siderochrome-iron transporter (MirC), putative
	Afu4g03585	An14g01800	AO090023000151	83.916	122.703	24.2614	0.0922722	0	0	0.222985	0	0	-	0
	Afu5g12035	An18g06380	AO090001000307	32.753	122.679	21.3929	31.3171	0.684509	0.11098	39.6567	32.3266	0.886757	-	0
	Afu1g04930	An01g04030	AO090003000843	66.8492	122.549	181.272	54.7267	63.3989	311.492	29.1653	106.189	138.535	-	hypothetical protein
	Afu1g06720	An03g03590	AO090001000760	37.1761	122.528	100.317	5.90664	14.8957	33.2491	12.083	10.4953	98.349	-	histone acetyltransferase Spt10, putative
	Afu6g04760	An15g00540	AO090701000062	121.489	122.522	46.9948	52.9069	7.43554	4.01843	48.4245	43.1024	19.3041	-	UPF0220 domain protein
	Afu3g14270	An09g04070	AO090020000624	9.37613	122.455	7.20907	9.61923	60.1127	1.57658	16.6444	6.82966	0.625054	-	aldo-keto reductase (AKR), putative
	Afu2g15960	An15g06290	AO090012000208	27.3346	122.392	99.3801	20.5602	58.1496	60.2196	11.8632	122.997	40.9487	nbp35	nucleotide binding protein, putative
	Afu4g12760	An01g08280	AO090009000304	11.8611	122.217	118.489	25.0707	180.255	126.844	17.1415	264.149	73.5036	-	SAM binding motif containing protein
	Afu6g02280	An12g08570	AO090120000112	289.133	122.192	678.584	804.952	29.3328	1582.66	843.906	215.435	724.653	aspf3	allergen Asp F3
	Afu3g12730	An02g08700	AO090012000849	23.0121	122.06	75.4528	8.60596	10.0763	29.9739	14.1681	10.1575	44.8196	-	transcription factor iiib 70 kd subunit
	Afu1g08960	An08g00450	AO090005001630	86.2348	121.987	83.5481	59.362	178.273	42.6345	104.092	238.189	29.961	-	Arpp19 family protein
	Afu1g08790	An08g00070	AO090005001650	71.7362	121.754	162.369	57.5611	8.5304	123.345	52.6714	26.745	85.5067	-	exportin KapK
	Afu5g08270	An03g04530	AO090701000749	11.4506	121.636	106.095	25.1442	6.18135	0.683662	72.5545	46.6644	2.13204	-	HAD superfamily hydrolase, putative
	Afu6g06620	An18g06440	AO090003000038	239.47	121.38	100.37	54.6812	15.3217	34.9603	93.5093	12.7978	151.428	-	YIP3-like protein
	Afu2g05810	An02g14540	AO090001000700	28.2093	121.188	47.6865	1.92671	29.5455	2.98662	3.42559	27.7338	12.9731	-	dienelactone hydrolase
	Afu6g08810	An11g06200	AO090001000553	213.857	121.052	388.609	92.9593	97.6524	295.491	177.234	81.9468	451.421	-	NADH-ubiquinone oxidoreductase 304 kDa subunitprecursor
	Afu3g07810	An02g12770	AO090020000415	131.646	120.995	325.628	86.0944	83.9701	237.05	223.394	102.135	531.669	sdh1	succinate dehydrogenase, flavoprotein subunit
	Afu3g11390	An02g07190	AO090003000692	297.052	120.957	105.15	93.1018	58.1562	2.27951	106.197	78.2345	40.2753	-	proteasome regulatory particle subunit Rpt3,putative
	Afu4g04090	An14g00760	AO090206000113	11.7101	120.873	10.36	24.8635	21.0992	0.427604	11.0962	11.3197	4.92726	-	serine-threonine rich antigen , putative
	Afu2g05820	An02g14530	AO090001000701	113.861	120.703	154.546	40.1071	36.8313	11.2869	28.9316	64.1702	14.2421	-	Riboflavin kinase, putative
	Afu5g03550	An09g05950	AO090102000565	5.17883	120.638	14.8049	2.11781	10.5056	1.20476	2.62582	14.1161	2.0693	-	plasma membrane H(+)ATPase, putative
	Afu1g08760	An08g00010	AO090005001652	101.562	120.604	234.954	132.094	132.737	374.085	54.7216	215.434	325.392	-	porphobilinogen synthase
	Afu3g07820	An02g12760	AO090020000414	267.999	120.59	82.1092	164.981	25.5082	19.9609	112.039	62.0832	57.6199	-	proteasome regulatory particle subunit Rpt1,putative
	Afu6g02380	An12g08370	AO090120000125	71.1483	120.508	109.081	69.88	7.27322	20.5569	52.2134	31.0556	12.943	-	ubiquitin C-terminal hydrolase, putative
	Afu3g09790	An16g03420	AO090005001271	177.834	120.272	97.307	11.4183	25.0503	26.7006	16.6163	82.1865	23.4528	-	AAL163Wp
	Afu3g08120	An02g11630	AO090005001466	127.79	120.238	126.257	38.1338	57.2741	71.3436	33.1493	33.4847	123.147	-	PWI domain RNA/DNA binding protein, putative
	Afu1g04410	An01g03270	AO090003000909	18.2953	120.221	60.7788	11.8897	2.31513	32.0737	5.21836	89.9435	13.5853	-	conserved hypothetical protein
	Afu5g02150	An02g10790	AO090102000273	354.208	119.97	76.9999	133.337	66.3867	4.34217	91.1145	47.5282	47.2668	pre6	proteasome component Pre6, putative
	Afu7g03770	An13g00130	AO090026000839	5.14747	119.945	13.1853	7.77503	348.576	12.8538	13.3084	77.4485	7.04523	-	hypothetical protein
	Afu4g08480	An04g03270	AO090023000714	213.716	119.848	46.7616	84.4458	63.6103	4.67502	78.3799	55.7008	44.7355	-	26s proteasome regulatory subunit
	Afu2g02860	An07g07240	AO090026000635	32.7525	119.772	71.9201	19.514	115.868	90.2079	27.253	44.507	66.6408	-	F-box domain protein
	Afu6g05210	An15g00070	AO090701000013	72.0574	119.637	340.109	361.723	92.8337	123.869	291.47	35.5394	47.099	-	malate dehydrogenase, NAD-dependent
	Afu5g02370	An02g10440	AO090102000349	153.598	119.518	82.0722	141.467	69.9909	15.3728	89.575	41.8749	23.8883	-	Vacuolar ATP synthase catalytic subunit A,putative
	Afu5g07870	An03g03870	AO090701000920	5.66393	119.339	20.1637	5.89532	12.4275	0	3.137	7.65056	1.83655	-	hypothetical protein
	Afu5g04050	An09g06120	AO090102000608	30.7914	118.949	41.4942	30.0954	16.7038	1.59947	14.5592	15.6906	6.61992	-	Scramblase family
	Afu5g01440	An16g00920	AO090012000676	78.9871	118.891	84.2856	49.8462	11.9535	1.86536	163.405	42.8274	14.9317	-	allergen, putative
	Afu7g01830	An12g00820	AO090038000558	113.669	118.821	56.9256	184.208	52.4749	3.00606	506.029	70.7862	61.1627	ugp1	Ugp1
	Afu2g14110	An02g04800	AO090026000133	34.2643	118.686	120.255	25.3412	40.8903	54.586	11.2738	50.6191	46.6551	-	sulfur metabolite repression control proteinSconB, putative
	Afu2g13110	An02g01830	AO090026000267	85.3182	118.432	1519.67	494.957	135.707	4020.58	1223.21	2247.77	4278.5	cycA	cytochrome c
	Afu1g15720	An01g14070	AO090005001133	85.8801	118.281	161.395	55.9854	41.4207	175.929	55.0978	48.6042	220.769	-	importin beta-1 subunit
	Afu6g12740	An08g10740	AO090003000393	249.07	117.982	283.132	60.2223	38.1255	763.985	34.5117	7.18072	21.3782	-	dienelactone hydrolase family protein
	Afu8g06750	An15g04860	AO090005000063	0.31997	117.617	16.1204	6.81752	38.6026	0.768831	2.70549	235.969	4.7494	-	CHIP6
	Afu1g01970	An01g06290	AO090005000898	35.0045	117.546	135.027	18.8795	102.149	32.7746	10.7967	93.5258	20.2824	velB	mutant VeA1 protein
	Afu8g05600	An16g07080	AO090005000583	635.676	117.371	34.4672	1854.49	0	0	2025.34	1.90889	1.42939	-	hypothetical protein
	Afu6g07250	An07g09220	AO090005001576	3.07219	117.267	34.8111	5.6738	3.75855	0.874323	27.4003	6.0754	2.37655	-	hypothetical cytosolic protein, putative
	Afu6g12570	An06g01750	AO090003000369	124.193	117.168	146.919	65.8883	42.4567	54.6974	42.3308	129.397	32.6222	-	EH domain binding protein epsin 2
	Afu4g11340	An04g05260	AO090003001086	61.8413	116.984	314.562	41.1877	79.6674	18.1952	96.9553	52.9258	79.2333	lys9	saccharopine dehydrogenase
	Afu6g02190	An12g08650	AO090120000104	29.4223	116.872	156.949	11.3982	26.4392	58.485	15.607	46.3474	53.4519	-	transcriptional activator (PtaC), putative
	Afu4g07690	An04g02060	AO090023000806	37.7854	116.815	270.435	34.7163	128.972	22.8153	60.7604	49.0829	15.8399	-	phosphoribosylaminoimidazolecarboxamideformyltransferase/IMP cyclohydrolase
	Afu4g08010	An04g02420	AO090023000771	1296.18	116.588	594.364	745.85	35.8724	1089.49	253.098	160.506	680.563	odcA	ornithine decarboxylase
	Afu5g05710	An17g02170	AO090009000691	168.285	116.477	901.736	202.063	183.317	4249.71	263.129	578.099	3258.69	-	pseudouridylate synthase family protein
	Afu1g02330	An01g05850	AO090005000867	42.5011	116.229	37.0019	9.44922	54.5913	22.7728	3.62297	150.89	0.408164	-	conserved hypothetical protein
	Afu6g05200	An15g00080	AO090701000014	85.5726	116.212	635.766	727.172	172.141	2915.82	360.925	432.909	4643.38	-	Ribosomal L28e protein family
	Afu6g03940	An15g01560	AO090701000153	119.651	116.196	47.3298	31.3456	11.1818	5.84836	20.9171	51.0384	9.59846	-	GTPase activating protein (Gyp7), putative
	Afu4g01140	An04g07680	AO090009000008	0.828357	116.055	22.5194	0.710062	183.1	9.64075	2.15857	0.0623284	49.5706	-	multidrug resistant protein
	Afu1g12170	An08g04470	AO090001000327	214.552	116.051	781.988	139.751	12.4255	1299.8	390.493	126.916	1336.54	-	translation elongation factor EF-Tu, putative
	Afu4g07200	An04g01600	AO090023000855	23.7617	115.714	38.1963	21.0616	81.9369	17.0843	15.9789	20.7273	5.18528	-	conserved hypothetical protein
	Afu2g13200	An02g01980	AO090026000280	24.1517	115.712	16.9549	11.4054	11.3603	2.22369	11.8879	15.8533	0.669648	-	DRAP deaminase, putative
	Afu6g06440	An18g06700	AO090003000015	467.694	115.703	46.3889	203.274	97.3873	9.9203	104.089	67.5167	51.691	prs3	proteasome component Prs3, putative
	Afu1g03680	An18g04030	AO090003000978	39.437	115.584	49.8881	35.923	27.0438	1.87912	32.2081	19.5895	5.26986	-	conserved hypothetical protein
	Afu1g07670	An07g10320	AO090012001019	79.8322	115.534	56.0859	50.571	75.9716	3.7911	23.5383	41.1036	20.8233	-	conserved hypothetical protein
	Afu6g08740	An11g06130	AO090001000548	8.99215	115.497	12.782	0.975574	23.7632	0.1519	0.854935	54.6552	0.50834	-	4-hydroxyphenylpyruvate dioxygenase, putative
	Afu4g12870	An01g08430	AO090009000314	28.3085	115.175	75.6126	42.8353	12.0293	8.81206	20.8527	23.7255	1.04193	-	methylmalonate-semialdehyde dehydrogenase,putative
	Afu5g08580	An07g04940	AO090120000208	52.7748	114.856	97.6347	8.94378	31.7401	8.17265	11.5112	144.995	34.4182	och1	alpha-1,6-mannosyltransferase subunit (Och1),putative
	Afu4g09800	An04g07270	AO090003001251	129.328	114.804	149.518	48.8441	40.4397	278.006	24.7051	58.5797	138.516	-	conserved hypothetical protein
	Afu2g08750	An12g04110	AO090011000825	63.6225	114.675	96.0528	22.0342	6.73295	96.7579	26.4644	2.66796	46.0673	-	mitochondrial DNA/RNA nuclease, putative
	Afu2g13600	An02g05610	AO090026000254	23.023	114.636	44.0416	17.6924	129.682	1.21089	122.805	36.3242	5.02659	-	mitochondrial pyruvate dehydrogenase kinase,putative
	Afu4g08500	An04g03300	AO090023000710	58.5046	114.53	134.901	33.8859	15.761	72.9474	26.3939	42.2155	79.5714	-	transcription initiation protein spt5
	Afu4g04750	An14g00060	AO090206000010	173.986	114.294	269.953	120.022	127.436	386.196	328.969	122.356	688.37	-	nadh-ubiquinone oxidoreductase 21 kda subunit
	Afu4g03950	An14g00930	AO090011000323	228.47	114.26	208.357	16.394	54.8468	71.6772	27.7999	97.8624	19.6146	-	trans-sulfuration enzyme family protein
	Afu5g10610	An14g04080	AO090010000475	230.645	114.114	642.458	205.436	161.496	870.477	262.316	169.727	720.578	rip1	ubiquinol-cytochrome c reductase iron-sulfursubunit precursor
	Afu5g10570	An14g04160	AO090010000480	142.342	114.038	105.207	431.164	89.4245	214.138	286.326	52.3855	53.6444	-	cofilin
	Afu2g03410	An07g07870	AO090120000246	78.9918	114.031	222.773	46.408	13.9834	479.848	15.6521	22.1506	42.6083	-	hypothetical protein
	Afu1g10497	An08g02460	AO090038000376	78.4601	113.767	160.034	36.5564	70.262	49.1217	37.0216	181.588	33.238	-	0
	Afu2g02950	An07g07300	AO090026000643	14.5373	113.587	121.391	8.68721	0.831166	3.26113	3.63814	3.00828	4.56242	-	aldehyde reductase, putative
	Afu4g10050	An04g07010	AO090003001227	332.303	113.233	205.148	206.753	41.2336	351.137	206.129	47.2654	145.487	-	calmodulin
	Afu4g12990	An01g08570	AO090009000289	132.826	113.227	547.522	283.778	47.6063	605.828	74.1476	150.115	362.369	trr1	thioredoxin reductase
	Afu7g06610	An03g01860	AO090166000051	4.86183	113.073	394.766	1.8924	16.8841	2.43327	48.3669	23.9959	4.60139	-	isochorismatase family hydrolase, putative
	Afu2g11180	An02g03160	AO090026000532	161.467	112.97	149.588	11.6882	9.36171	366.23	6.8826	56.0537	212.481	flbA	developmental regulator FlbA
	Afu3g09380	An16g03030	AO090005001296	31.0918	112.583	53.8738	8.714	0.855875	41.8912	12.4016	43.7902	49.4415	-	SGT1 protein, putative
	Afu2g09530	An16g06810	AO090011000716	34.4503	112.576	37.6981	57.9935	68.8798	1.12872	23.4281	39.7882	2.8011	-	putative signal peptide protein
	Afu2g13070	An02g01770	AO090026000330	48.1318	112.567	105.514	18.0801	34.3993	9.34337	29.8785	237.511	14.8576	-	arginine-tRNA-protein transferase 1
	Afu2g01900	An07g05620	AO090011000457	96.8913	111.861	135.027	27.7033	23.3608	175.557	24.6094	131.151	70.3088	-	Rtf1p, putative
	Afu6g05290	An15g00010	AO090701000006	63.0923	111.761	64.1327	10.1214	12.5239	89.1867	13.9485	22.4712	22.704	-	exocyst complex component Sec15, putative
	Afu2g16870	An04g08970	AO090102000133	248.918	111.582	121.662	36.8306	39.8424	96.5911	31.1038	81.9075	37.3798	-	PHD and RING finger domain protein, putative
	Afu3g15050	An14g03430	AO090701000428	2.71612	111.541	21.9917	5.25925	10.7943	2.29862	0.98667	0.21978	0.100572	-	monooxygenase, putative
	Afu3g09780	An16g03410	AO090005001272	82.6378	111.511	241.35	31.214	60.1645	91.6266	67.1204	44.4793	116.992	-	conserved hypothetical protein
	Afu1g03380	An01g04760	AO090005000763	71.5221	111.478	43.2611	22.4304	28.8898	47.7732	8.30775	11.978	27.6453	-	UDP-N-acetylglucosaminyltransferase
	Afu1g05220	An01g04440	AO090003000818	36.1535	111.413	34.4153	17.4445	51.701	32.0115	49.2711	122.32	102.113	-	selenoprotein domain protein
	Afu3g10090	An16g03880	AO090003000543	84.0799	111.248	20.6501	28.5566	171.104	0.302731	23.9818	35.0466	1.86148	-	dihydroneopterin aldolase domain protein
	Afu1g10190	An08g01990	AO090038000412	45.0536	110.973	110.614	44.2823	46.3929	84.076	21.3688	72.1349	85.3102	-	pre-mRNA splicing factor (Prp31), putative
	Afu2g09290	An12g04940	AO090011000764	265.549	110.966	441.027	206.366	148.758	728.849	594.661	147.991	768.327	hsp60	antigenic mitochondrial protein HSP60, putative
	Afu7g01870	An12g00770	AO090038000564	40.3321	110.806	108.184	31.2362	37.3585	84.191	16.5499	60.4642	78.4518	-	PHD finger domain protein, putative
	Afu5g06270	An17g01480	AO090009000630	110.368	110.785	322.44	76.9295	96.1016	243.571	65.8312	163.697	273.316	hemA	5-aminolevulinic acid synthase
	Afu4g13590	An01g09400	AO090009000210	25.6146	110.638	57.1377	16.9824	50.1725	3.39366	12.942	2.30626	0.791511	-	hypothetical protein
	Afu5g10190	An18g01330	AO090005000197	5.03225	110.461	49.2764	3.54486	0.43692	1.16883	7.0056	2.79747	2.31642	-	hypothetical protein
	Afu5g09360	An07g03620	AO090020000552	36.4638	110.346	71.4898	79.3235	29.0136	100.116	33.4733	38.2542	40.6093	calA	calcineurin A
	Afu1g04900	An01g03930	AO090003000846	97.7492	110.189	67.0657	43.8545	15.5884	13.559	76.2077	24.5367	30.5462	-	proliferating cell nuclear antigen (pcna)
	Afu1g02570	An01g05630	AO090005000838	24.8042	110.106	88.9082	59.2833	70.9413	3.14412	18.6358	199.409	7.65306	-	aspartyl-tRNA synthetase, cytoplasmic
	Afu4g08880	An04g03750	AO090023000671	20.3348	109.973	35.8114	98.4092	22.3782	0.135749	109.958	30.7376	19.8197	-	possible apospory-associated protein c
	Afu4g07740	An04g02130	AO090023000797	265.172	109.95	222.63	90.5041	59.8298	312.64	157.095	51.4874	466.116	-	small nuclear ribonucleoprotein SmB, putative
	Afu1g12610	An08g05300	AO090113000129	405.395	109.9	991.598	141.526	165.076	1671.97	95.5255	441.86	775.407	hsp88	Hsp70 chaperone Hsp88
	Afu2g04220	An11g02180	AO090003000210	9.804	109.731	56.4984	2.23073	16.884	2.94878	21.6684	24.8034	1.59515	hmgA	homogentisate 1,2-dioxygenase
	Afu3g09220	An16g02820	AO090001000445	15.8904	109.592	152.679	9.90149	7.72366	4.11743	5.06598	837.539	3.94977	-	fatty acid hydroxylase, putative
	Afu7g03920	An13g00380	AO090026000823	28.4362	109.375	39.6824	1.90852	3.88788	0.990542	1.64499	6.73296	2.05401	-	hypothetical protein
	Afu4g13690	An01g09490	AO090009000202	167.18	109.138	898.75	182.971	248.878	1941.66	243.586	282.819	2735.62	-	snoRNP protein (gar1), putative
	Afu7g05860	An07g02020	AO090005000450	164.372	108.88	94.9383	23.398	63.8166	80.1086	34.2539	20.1446	112.738	-	Zinc finger, C3HC4 type (RING finger) domainprotein
	Afu3g06770	An11g09560	AO090020000320	53.4995	108.542	87.1677	33.25	4.28105	153.85	24.566	72.2518	109.156	-	zinc knuckle domain protein
	Afu2g16770	An04g08800	AO090102000148	39.9978	108.534	80.2997	30.7043	77.2418	76.7716	10.8009	156.848	33.1189	-	mitochondrial carrier protein (Leu5), putative
	Afu1g06700	An18g05760	AO090001000470	453.783	108.386	158.518	89.2723	56.3123	141.765	53.3262	54.9006	104.682	casA	metacaspase, putative
	Afu4g12410	An01g07830	AO090009000453	2.40188	108.281	0.762902	0.880598	20.3768	5.43679	11.1821	9.57249	1.79909	-	mating type protein (MAT1-2), putative
	Afu4g06140	An04g00410	AO090023000980	59.1234	107.841	38.9771	75.9453	42.2104	25.1503	35.1883	31.1452	85.6972	-	dipeptidyl peptidase III
	Afu5g08235	An03g04500	AO090701000747	9.26952	107.833	32.7899	14.3712	12.2827	2.82651	14.4105	29.8656	4.96966	-	0
	Afu3g03740	An01g11200	AO090124000093	60.3512	107.734	97.5463	0.227637	0.19079	0	1.0553	0.164547	0	-	protein kinase, putative
	Afu4g11730	An01g06970	AO090003001045	25.0021	107.625	40.4279	124.137	143.657	6.84552	146.049	152.47	5.71184	gldB	glycerol dehydrogenase (GldB), putative
	Afu1g06610	An18g05670	AO090001000459	268.801	107.624	366.471	41.4176	46.8606	181.703	132.494	74.0083	478.929	-	ferredoxin-like iron-sulfur subunit ofmitochondrial complex I
	Afu6g11380	An08g07360	AO090023000476	173.345	107.492	542.516	111.768	100.914	1092.77	191.95	168.436	734.519	-	mitochondrial import receptor subunit (Tom20),putative
	Afu5g13920	An14g05320	AO090113000080	161.007	107.262	143.358	212.607	107.064	86.5149	166.594	87.893	53.2283	wos2	p21 protein
	Afu7g04100	An13g00610	AO090005000092	25.1984	107.122	101.907	30.925	199.262	209.885	24.8941	329.043	140.462	-	conserved hypothetical protein
	Afu5g08290	An03g04560	AO090701000751	109.442	107.102	97.6677	161.64	84.7643	10.0342	129.312	133.396	9.50747	-	aldo-keto reductase, putative
	Afu5g02970	An09g02540	AO090102000497	18.9443	107.028	97.6777	27.1688	101.565	78.3027	53.1727	128.122	66.8745	-	LCCL domain protein
	Afu1g02430	An01g05760	AO090005000853	16.6211	106.907	16.6445	69.5163	76.9299	2.4123	39.666	66.2951	17.613	-	ubiquitin fusion degradation protein
	Afu2g03320	An07g07800	AO090120000253	66.4322	106.9	74.5457	23.3653	17.1638	35.9023	17.2402	6.22627	22.2053	-	hypothetical protein
	Afu6g06770	An18g06250	AO090003000055	160.215	106.703	57.7605	378.874	136.939	41.5615	1065.01	175.031	36.2243	aspf22	enolase
	Afu2g13030	An02g01740	AO090026000265	45.2081	106.397	47.4182	38.3222	26.3623	40.7788	38.5936	12.0106	28.1037	-	phenylalanyl-tRNA synthetase alpha subunit(PodG), putative
	Afu6g04920	An15g00410	AO090701000046	52.5482	106.284	2998.09	82.5867	254.812	8842.86	4.90081	109.58	1046.52	fdh	NAD-dependent formate dehydrogenase
	Afu6g12890	An08g10570	AO090003000408	28.6473	106.255	16.746	22.2689	13.6999	4.02835	26.2473	38.3477	26.0403	-	vacuole-associated enzyme activator complexcomponent (Vac14), putative
	Afu1g07250	An07g09800	AO090012000979	12.0077	106.129	36.4452	13.8116	52.4844	1.41188	21.1631	52.3961	35.0568	-	SPX domain protein
	Afu2g02380	An07g06420	AO090011000518	37.3941	106.097	162.176	22.2105	3.39648	5.30022	29.7976	6.25955	4.47812	-	hypothetical protein
	Afu8g03970	An16g09230	AO090103000009	47.2943	106.027	71.8342	22.9673	34.0194	93.5601	32.4933	171.927	102.85	-	C6 finger domain protein, putative
	Afu2g03610	An07g08170	AO090120000224	190.815	105.833	1510.84	190.673	173.44	2540.77	233.432	720.284	2548.49	-	IMP dehydrogenase, putative
	Afu8g02820	An03g06930	AO090010000774	37.5067	105.716	76.2755	8.98969	6.60013	63.8804	14.3876	30.7686	73.6426	-	Rad17, putative
	Afu6g02870	An12g07600	AO090120000178	86.176	105.391	185.372	41.5525	83.8873	125.766	65.1552	272.498	312.577	-	hypothetical protein
	Afu4g11550	An04g04940	AO090003001065	153.292	105.331	180.161	229.074	145.606	39.3285	346.188	123.041	592.096	-	hypothetical protein
	Afu4g08040	An04g02470	AO090023000765	219.537	105.331	127.76	138.866	144.667	72.088	146.859	295.946	148.068	-	RAB GTPase Ypt5, putative
	Afu7g03980	An13g00430	AO090026000816	160.272	105.197	576.184	79.845	13.1262	309.73	123.312	97.0009	1186.97	-	PCI domain protein
	Afu3g09810	An16g03450	AO090005001269	6.35939	105.17	15.0419	10.2908	13.017	9.62863	6.41918	9.6516	3.34425	-	conserved hypothetical protein
	Afu3g08660	An02g12430	AO090005001404	75.8674	105.154	249.731	79.9533	50.3829	177.454	108.585	67.4	12.1771	idp1	isocitrate dehydrogenase, NADP-dependent
	Afu5g01800	An03g03720	AO090003001345	377.039	104.92	147.722	44.5611	105.484	111.146	8.02751	127.101	51.2127	rad14	DNA repair protein rad14
	Afu6g04790	An15g00510	AO090701000060	131.236	104.858	47.917	94.8848	45.1103	1.50658	187.214	61.1131	33.3206	-	proteasome component Pre5, putative
	Afu2g03030	An07g07420	AO090026000655	41.3291	104.855	82.084	23.319	22.2479	80.549	17.6147	19.1218	68.0174	prp8	pre-mRNA splicing factor (PRP8), putative
	Afu6g04490	An15g01110	AO090701000110	3.49027	104.833	110.414	48.0146	138.474	27.0216	11.0404	79.8686	58.3802	-	camp independent regulatory protein
	Afu6g04500	An15g00910	AO090701000098	46.5632	104.734	79.0527	26.9035	27.3879	75.1489	13.5666	28.7542	43.4549	-	FOG1 protein
	Afu1g05500	An18g04310	AO090009000395	167.071	104.723	933.312	1054.54	322.325	4272.9	460.075	408.959	6566.57	-	cytosolic small ribosomal subunit protein S12
	Afu2g14130	An02g01420	AO090023000173	47.8793	104.627	142.022	25.6228	29.8743	179.274	18.4868	118.425	150.78	-	ubiquitin C-terminal hydrolase, putative
	Afu2g06110	An02g14750	AO090001000728	30.0066	104.468	141.812	27.4938	21.2768	104.95	59.0225	51.1157	110.053	-	chromatin remodeling and histoneacetyltransferase complexes subunit (Arp4) putative
	Afu5g03180	An09g05380	AO090102000521	84.7771	104.464	248.155	41.3926	84.4125	349.684	56.0807	174.826	269.805	-	translation initiation factor eIF4E3, putative
	Afu5g07760	An15g02680	AO090701000683	7.13621	104.374	32.8681	7.21449	32.2671	8.62388	3.76243	8.84566	3.39763	-	tetracycline-efflux transporter, putative
	Afu6g13310	An08g10050	AO090003000455	73.6723	104.349	75.1345	47.5383	100.235	87.4658	58.7783	60.4357	164.515	-	26S proteasome non-ATPase regulatory subunit 9,putative
	Afu1g02490	An01g05680	AO090005000843	22.9349	104.315	15.7106	5.05157	7.49205	14.4492	11.8475	66.2723	35.3984	-	hypothetical protein
	Afu6g10120	An12g06300	AO090005000546	6.60075	104.3	39.2126	17.223	111.782	13.386	1.77418	12.0119	74.4882	-	oxidoreductase, zinc-binding
	Afu5g12990	An14g06220	AO090120000420	57.7188	104.287	75.2669	16.5463	39.2925	8.24419	18.2401	34.5352	21.2695	snf4	Snf1 protein kinase complex subunit Snf4,putative
	Afu4g08900	An04g03810	AO090023000639	32.905	104.262	61.3334	15.0305	20.9201	49.6109	7.60213	15.4097	10.9162	-	CDK-activating kinase assembly factor MAT1
	Afu6g13450	An06g01960	AO090003000470	25.3123	104.167	19.0703	3.45424	19.0968	6.66616	17.3677	83.6203	34.7482	-	nitrilase
	Afu6g08420	An11g01610	AO090001000497	16.2219	104.062	28.9407	16.3666	26.5237	35.8955	8.47393	25.6218	23.5841	-	ubiquitin-protein ligase E3 component (UBR1),putative
	Afu2g05610	An02g13940	AO090001000672	51.4335	103.971	67.9117	31.3134	49.9522	202.482	22.2253	35.5959	127.427	-	rna binding protein with Puf domains
	Afu3g13420	An02g09290	AO090012000789	12.3841	103.903	32.6885	9.68	6.50132	33.536	8.68444	6.69535	22.4106	-	hypothetical protein
	Afu5g02410	An02g10390	AO090102000353	83.6263	103.874	187.173	31.4985	49.9371	287.695	44.3701	157.184	247.181	-	DEAD/DEAH box helicase, putative
	Afu5g12410	An14g06810	AO090120000361	105.976	103.771	161.099	29.7313	32.6386	307.949	28.9197	125.072	136.356	-	hypothetical protein
	Afu7g02490	An12g00110	AO090038000625	61.7154	103.608	249.952	41.1829	25.9968	300.129	60.0792	113.42	77.0549	-	mitochondrial molecular chaperone (Atp12),putative
	Afu3g09650	An14g03600	AO090005001284	6.72414	103.585	9.67649	0.432866	25.799	1.25811	9.72483	76.9769	41.2157	-	conserved hypothetical protein
	Afu1g06420	An18g05430	AO090001000442	227.483	103.519	84.9783	84.1819	141.133	94.7892	50.4824	122.476	80.716	-	SNF7 family protein
	Afu1g05200	An01g04430	AO090003000816	197.068	103.472	344.119	162.121	44.704	453.816	70.1555	108.186	667.514	tif32	eukaryotic translation initiation factor 3subunit EifCa, putative
	Afu3g11170	An02g06940	AO090003000673	25.9001	103.388	92.1139	9.91346	14.1019	8.9368	0.396931	2.60827	2.10389	-	hypothetical protein
	Afu2g09790	An16g05420	AO090011000659	98.2908	103.22	38.4612	125.882	99.9577	4.33264	272.703	44.6566	4.10983	-	glucose-6-phosphate isomerase
	Afu2g02100	An07g06840	AO090011000486	212.978	103.008	321.168	173.769	86.1347	417.939	438.571	112.763	731.638	-	dihydrolipoamide dehydrogenase
	Afu6g02480	An12g07860	AO090005000930	8.74234	102.775	24.3805	17.4639	12.0783	8.07785	0	0.899149	0	-	esterase, putative
	Afu3g09930	An16g03610	AO090003000511	24.2539	102.595	10.8007	6.63232	12.0224	0.307401	15.0984	32.4458	13.4891	-	pentatricopeptide repeat protein
	Afu2g11500	An02g03510	AO090026000496	59.7233	102.538	449.404	30.0451	111.277	881.032	10.3779	147.569	281.708	-	acetyltransferase, GNAT family family
	Afu5g05560	An17g02287	AO090010000228	26.3441	102.471	204.301	62.5753	91.0526	521.261	4.11404	0.6873	2.93543	-	non-canonical purine NTP pyrophosphatase,rdgB/HAM1 family
	Afu3g11220	An02g06980	AO090003000677	58.3087	101.873	18.4155	88.7163	67.7124	10.3292	24.7594	41.0081	4.55394	-	ribonuclease T2, putative
	Afu3g08010	An16g02040	AO090005001502	2842.6	101.752	111.14	164.261	36.9625	193.447	181.174	54.5207	365.101	ace1	C2H2 transcription factor (Ace1), putative
	Afu4g09610	An04g07500	AO090003001281	12.4116	101.73	20.3222	8.51866	843.932	6.70174	2.0393	267.101	1.45507	-	hypothetical protein
	Afu4g08990	An04g03890	AO090023000633	15.5519	101.598	28.4601	20.6687	19.0336	4.83507	15.8107	68.2939	10.9225	-	molybdenum cofactor sulfurase protein (HxB),putative
	Afu5g06010	An17g01815	AO090009000659	3172.78	101.507	457.039	949.439	91.8532	1032.75	107.644	76.5103	667.808	-	translation initiation factor eIF-6, putative
	Afu1g15960	An03g03660	AO090005001092	55.1068	101.48	127.186	73.5751	89.6986	138.092	50.0446	36.679	25.1533	-	glutathione reductase
	Afu1g09280	An08g00830	AO090005001595	86.2687	101.45	152.854	119.818	158.303	265.292	83.0845	95.8473	280.403	-	protein phosphatase 2C, putative
	Afu6g07640	An11g02400	AO090003000186	127.911	101.404	274.004	123.052	50.1437	402.393	106.853	82.283	627.875	-	lysyl-tRNA synthetase
	Afu2g03650	An07g08220	AO090120000220	61.4158	101.386	72.3031	33.9023	35.8917	10.3243	55.4566	23.7653	37.817	-	mKIAA0171 protein
	Afu4g07650	An04g02020	AO090023000811	100.529	101.342	161.75	22.8669	24.9369	32.4973	160.752	67.1798	176.257	cyp6	peptidyl-prolyl cis-trans isomerase (CypB),putative
	Afu5g05870	An17g02040	AO090009000677	51.6578	101.284	132.761	20.6394	6.69978	65.1336	34.3468	23.6617	129.567	-	Paf1 complex subunit/triple-helical DNA-bindingprotein (Cdp1), putative
	Afu6g10830	An11g00420	AO090012000155	179.413	100.831	151.174	92.3677	74.2283	150.849	96.7454	100.689	118.352	-	protein phosphatase 2a
	Afu1g02340	An01g05840	AO090005000866	102.145	100.719	67.4602	57.1367	40.9245	176.351	26.3992	222.525	75.088	-	hypothetical protein
	Afu6g07830	An11g02650	AO090003000156	146.09	100.7	84.2925	43.4298	47.9859	58.2904	33.2733	244.881	71.9718	-	stromal membrane-associated protein
	Afu2g10510	An02g06040	AO090011000589	102.504	100.459	404.527	60.3035	82.7886	774.805	122.354	154.037	517.988	-	ribosomal protein L13
	Afu4g08420	An04g03210	AO090023000718	8.62933	100.459	2.52182	3.7933	1.03391	0	2.88815	5.404	0.137382	-	hypothetical protein
	Afu5g11260	An01g02370	AO090026000719	94.1681	100.449	75.726	43.9376	43.1999	188.261	44.3691	205.403	182.687	sreA	GATA transcription factor (SreA), putative
	Afu4g02920	An14g02990	AO090001000192	131.347	100.421	12.6957	43.7261	177.459	2.30281	20.6163	19.254	4.90334	-	conserved hypothetical protein, putative
	Afu1g04620	An01g03480	AO090003000888	93.936	100.38	29.9198	197.048	0.214246	0.191047	144.371	6.18537	0.600396	-	alcohol dehydrogenase, zinc-containing,putative
	Afu6g06450	An18g06680	AO090003000016	186.793	100.293	18.2605	111.888	86.922	1.80256	131.42	54.2194	46.8849	pre4	proteasome component Pre4, putative
	Afu5g04370	An09g06850	AO090102000645	173.137	100.238	451.7	129.464	73.1537	593.985	199.026	129.057	583.848	-	NADH-ubiquinone oxidoreductase 75 Kd subunit,putative
	Afu1g09240	An08g00760	AO090005001615	7.51025	100.209	38.413	7.13387	19.3811	15.6732	16.2048	21.3963	82.1042	-	ATP dependent RNA helicase, putative
	Afu4g09640	An04g07470	AO090003001276	13.6203	100.128	31.8753	6.13781	2.99275	1.15403	6.70798	9.85595	6.99527	-	GAJ protein, putative
	Afu6g04530	An15g00880	AO090701000095	134.392	100.042	136.477	43.2519	40.6171	234.518	31.1423	128.203	188.23	-	conserved hypothetical protein
	Afu2g15370	An09g03630	AO090012000289	4.47049	99.9367	35.2761	8.8338	12.6429	7.02688	18.6946	12.5504	3.2112	-	MFS transporter family protein, putative
	Afu3g11990	An02g07860	AO090003000762	51.5275	99.8983	99.1354	14.3029	52.1894	168.564	16.836	99.4206	93.3194	-	C6 transcription factor (Mut3), putative
	Afu2g10810	An02g02650	AO090011000549	132.128	99.8046	98.0329	56.9952	44.9139	51.5306	37.4017	29.8093	26.0067	-	brefeldin A resistance protein, putative
	Afu3g14120	An09g04510	AO090012000652	58.6991	99.7655	183.951	24.2453	40.1099	39.7898	48.3599	55.9843	66.7618	-	hypothetical protein
	Afu2g14800	An15g03490	AO090026000797	37.5581	99.6539	45.171	9.05828	10.4832	42.1637	10.4613	26.7704	74.3792	-	HLH transcription factor (Hpa3), putative
	Afu1g13420	An08g06500	AO090012000537	52.103	99.2313	41.1877	33.4372	21.8883	10.1076	37.5809	34.9416	28.0724	-	phosphotyrosyl phosphatase activator
	Afu1g10600	An08g02600	AO090038000362	91.1293	98.9926	57.9103	57.3455	41.1058	54.373	27.9537	91.621	20.6968	-	nuclear localization protein, putative
	Afu8g03880	An16g09320	AO090103000001	138.741	98.9309	230.366	133.355	18.7946	489.484	80.7852	132.308	352.525	-	alanyl-tRNA synthetase
	Afu2g11940	An02g04020	AO090026000450	31.0025	98.901	278.432	36.4915	42.7252	611.204	93.0238	125.473	322.647	ade13	adenylosuccinate lyase (Ade13), putative
	Afu2g01670	An03g04770	AO090701000780	38.6821	98.7745	22.7537	69.2991	89.4274	2.29014	42.993	47.2098	2.79162	-	hypothetical protein
	Afu4g05880	An04g00070	AO090672000008	85.2068	98.7414	275.051	42.3463	1.67204	732.769	14.6842	50.0294	206.991	-	Mpp10 protein superfamily
	Afu5g07310	An17g00750	AO090701000224	4.98282	98.74	61.6181	41.7782	69.0643	97.7321	5.63792	179.998	118.88	-	DUF500 domain protein
	Afu7g05580	An07g02240	AO090005000433	9.40017	98.7356	5.27238	18.8934	14.197	1.66362	36.5463	63.8445	89.4712	pldA	phospholipase D (PLDA), putative
	Afu4g07510	An04g01870	AO090023000824	303.642	98.6402	79.5828	143.802	20.144	3.02744	201.987	64.354	59.3868	pre1	proteasome component Pre1, putative
	Afu5g11520	An18g03250	AO090026000683	108.024	98.6333	131.877	40.6811	49.5252	183.722	16.7422	78.7696	77.2322	-	serine/threonine protein kinase (Nrc-2),putative
	Afu7g04710	An13g01240	AO090005000165	664.873	98.4088	79.3695	129.626	5.7431	40.6415	12.7359	70.8384	70.1115	-	NF-X1 finger transcription factor, putative
	Afu4g14450	An03g02430	AO090011000230	13.3459	98.2263	589.421	79.2408	220.924	120.197	189.427	603.188	38.3451	-	D-mannonate oxidoreductase
	Afu5g04160	An09g06580	AO090102000619	123.357	98.0781	235.025	29.118	19.9503	52.0979	46.9631	74.8511	217.329	-	NTF2 and RRM domain protein
	Afu1g05560	An18g04400	AO090009000385	75.0229	97.7673	308.024	64.5376	38.1882	728.973	33.4549	70.6801	373.945	-	GTP binding protein, putative
	Afu3g12630	An02g08590	AO090005000707	9.23426	97.7668	7.06934	21.5973	143.882	4.801	8.50227	18.8134	0.981343	-	cytochrome b561, putative
	Afu2g13615	An02g05600	AO090026000250	0.793688	97.7338	6.35181	0.781447	4.97765	0	3.74309	26.4685	2.06163	-	0
	Afu6g06750	An18g06270	AO090003000053	242.097	97.686	161.895	462.492	226.026	187.055	359.717	110.906	175.524	-	14-3-3 family protein
	Afu3g04230	An01g00040	AO090124000085	87.3013	97.6751	94.2366	65.2215	1.22565	131.153	32.9991	54.5132	134.212	-	transcription initiation factor IIF subunitalpha, putative
	Afu3g07240	An02g13480	AO090020000200	13.8423	97.6659	19.1423	9.96403	11.7963	3.25691	5.83083	18.0229	1.12575	-	multidomain presynaptic cytomatrix relatedprotein
	Afu3g09390	An16g03040	AO090005001295	15.4858	97.5756	65.1766	35.4744	323.623	75.6062	20.6529	7.05817	11.8595	-	AMMECR1
	Afu2g07770	An05g00370	AO090011000918	70.1476	97.5288	117.182	20.5054	17.3445	48.731	25.0974	18.1978	37.3456	rasB	Ras small monomeric GTPase RasB
	Afu6g04310	An15g01180	AO090701000120	85.169	97.5105	82.6624	25.5881	62.599	230.09	17.7303	33.7461	120.173	-	Pumilio 2
	Afu2g07560	An05g00110	AO090011000936	35.2505	97.3725	277.816	19.1575	2.0335	140.423	42.2477	23.2778	196.952	-	AAR064Wp
	Afu6g07430	An07g08990	AO090005001556	122.496	97.3328	246.967	304.903	247.095	573.195	492.219	143.582	552.93	-	pyruvate kinase
	Afu6g04400	An15g00960	AO090701000103	93.0981	97.2726	192.964	14.8314	2.24786	118.13	14.9309	113.685	104.791	-	transcription factor TFIIIB component, putative
	Afu4g06900	An04g01340	AO090023000896	319.811	97.1155	822.489	195.909	169.287	1198.91	80.8425	345.917	631.671	-	asparagine synthetase (glutamine-hydrolyzing) 2
	Afu6g13030	An08g10450	AO090003000427	94.9673	97.0433	72.7073	28.5159	12.9976	64.678	14.2837	83.9893	26.5435	-	cell division control protein Cdc4, putative
	Afu4g11070	An04g05630	AO090003001114	274.08	96.9664	124.699	42.5022	75.5873	133.336	43.6315	43.9613	174.724	-	nucleoporin (SONB), putative
	Afu7g05930	An07g01970	AO090005000457	33.9596	96.963	50.2791	52.9963	38.9211	6.26731	81.6469	15.6753	10.242	mepB	metallopeptidase MepB
	Afu3g07720	An02g12650	AO090020000412	57.7828	96.9473	34.5604	49.4779	30.0382	7.91503	39.7473	26.426	10.5693	-	hypothetical protein
	Afu5g13230	An14g04560	AO090120000463	17.8594	96.7705	26.9881	24.1813	10.4678	27.4539	23.7752	18.8608	3.86896	-	MFS monocarboxylic acid transporter, putative
	Afu5g02730	An02g09950	AO090102000390	94.7232	96.6903	19.9024	4.99215	7.30162	6.53537	4.53087	6.13704	3.16753	-	gamma-tubulin complex component GCP5, putative
	Afu2g15940	An15g06260	AO090012000210	54.5221	96.643	287.046	62.7768	28.8732	185.818	133.502	70.3313	300.086	-	Arc1p protein
	Afu5g14180	An14g05580	AO090001000217	10.7192	96.6414	3.27857	9.26526	78.3741	3.29745	16.2811	333.796	22.4655	-	hypothetical protein
	Afu5g11890	An18g02510	AO090120000300	32.1353	96.4599	30.7155	34.8446	17.5681	8.75314	19.9342	1.38944	0.392475	-	Rho guanyl nucleotide exchange factor, putative
	Afu6g02820	An12g07720	AO090120000176	275.086	96.2015	74.8439	242.021	65.4938	90.2953	78.8828	0.767296	79.0714	-	metalloreductase, putative
	Afu6g09100	An11g06850	AO090001000587	23.1546	96.1672	89.2433	35.0204	37.7933	30.5357	29.5178	122.407	45.8825	-	hypothetical protein
	Afu4g03940	An14g00950	AO090011000337	624.753	96.0491	11.7056	356.375	9.4544	1.24899	478.277	0.361197	3.81991	fre7	ferric-chelate reductase, putative
	Afu2g06230	An02g14890	AO090001000740	186.05	96.0284	337.892	82.2654	38.3051	230.034	44.6435	38.9228	283.992	-	glutamine amidotransferase:cyclase
	Afu1g13490	An08g06560	AO090012000528	195.738	96.0229	850.484	177.068	196.726	1350.54	294.702	127.162	1119.72	-	spermidine synthase
	Afu4g11050	An04g05640	AO090003001115	167.407	95.9765	336.529	94.3209	66.9064	315.087	201.558	90.1429	571.754	-	NADH-ubiquinone oxidoreductase 51 kDa subunitprecursor
	Afu5g11760	An18g02970	AO090120000294	46.4992	95.9262	162.011	29.5805	34.4338	163.017	26.9462	65.1799	54.1142	-	hydroxymethylbilane synthase, putative
	Afu1g04820	An01g03740	AO090003000859	45.0237	95.8991	148.372	4.54918	20.4019	27.9154	20.8275	56.182	33.8081	-	D-xylose reductase (Xyl1), putative
	Afu4g07490	An04g01850	AO090023000827	56.9682	95.8411	79.5348	7.85784	6.46677	73.8268	15.3171	14.6232	70.5589	-	hypothetical protein
	Afu1g09950	An08g01770	AO090038000436	110.201	95.6017	158.97	60.1898	81.6567	197.253	41.0401	42.3012	69.7036	cbkA	casein kinase II beta subunit CKB2
	Afu3g12140	An02g08280	AO090003000774	23.5471	95.5628	58.8328	30.2346	94.6285	28.0391	14.3283	54.0004	9.82444	-	hypothetical protein
	Afu6g11400	An08g07340	AO090023000472	174.888	95.4674	164.559	61.0779	50.1033	135.264	35.1282	77.2012	56.8787	-	F-box and WD domain protein
	Afu2g09500	An16g06860	AO090011000720	465.824	95.4508	117.483	53.1321	16.4932	8.59811	17.0599	17.3212	6.6726	-	universal stress protein family domain protein
	Afu2g14040	An02g04870	AO090026000139	18.4985	95.4211	28.3185	26.2257	49.5914	63.7575	7.8275	39.9084	5.76233	-	hypothetical protein
	Afu1g17120	An01g09610	AO090023000570	20.2248	95.2255	19.2631	112.525	6.81005	5.13459	240.705	4.9861	61.6737	elfA	elongation factor-1 gamma
	Afu5g07170	An17g00550	AO090701000254	33.2521	95.2153	31.4057	62.173	94.4203	6.21175	134.75	28.6728	21.5034	-	conserved hypothetical protein
	Afu4g05960	An04g00160	AO090003001332	32.8317	95.1881	140.302	17.5898	31.2085	60.2274	22.4547	30.9583	10.625	-	T1N15.24
	Afu6g04860	An15g00450	AO090701000052	31.3177	95.1381	33.1838	17.9249	31.1204	8.97596	18.3328	7.51279	23.1847	-	MBOAT family protein, putative
	Afu8g04030	An16g09150	AO090103000016	16.3351	95.0747	26.8525	5.07484	102.932	41.0467	15.1046	24.9626	11.8699	-	LMBR1 domain protein, putative
	Afu2g06330	An02g14990	AO090001000752	44.4362	94.9633	82.5777	55.0139	17.21	40.9759	30.4998	55.2339	29.6666	-	ubiquitin C-terminal hydrolase, putative
	Afu6g02470	An12g07850	AO090120000133	56.3592	94.8451	296.686	119.971	67.8703	191.209	180.884	79.698	289.689	-	fumarate hydratase, putative
	Afu2g09090	An12g04750	AO090011000790	143.523	94.7529	258.115	185.666	110.637	315.177	211.007	112.254	255.284	-	prohibitin, putative
	Afu5g02800	An02g09780	AO090102000477	40.7445	94.6954	84.4884	89.5542	94.6806	195.68	19.0436	141.31	100.952	-	C6 transcription factor, putative
	Afu8g01930	An03g06140	AO090010000650	49.8977	94.4077	33.8124	47.4055	10.4658	12.2172	23.8809	33.9456	32.0974	-	methyltransferase
	Afu3g01760	An05g01480	AO090023000156	2.40912	94.399	43.1696	1.60292	7.17827	0.822145	6.73185	10.4966	9.88908	-	alpha/beta superfamily hydrolase, putative
	Afu5g13410	An14g04880	AO090120000485	56.4649	94.3352	105.393	75.0555	12.4549	27.6827	31.9893	127.382	21.002	-	SNF7 family protein
	Afu5g02740	An02g09940	AO090102000391	110.578	94.3268	119.503	58.318	151.516	225.396	66.3984	88.0442	159.12	-	alpha-1,2-mannosyltransferase (Ktr4), putative
	Afu5g13500	An14g04970	AO090120000499	54.9375	94.3094	73.4978	47.8364	38.5695	49.4547	9.83629	132.136	18.3556	-	RING finger domain protein, putative
	Afu8g01640	An16g00600	AO090010000498	0.0130868	94.2288	2.76378	1.82222	1.32074	2.14133	0.563795	7.31532	6.63755	-	nonribosomal peptide synthase (NRPS), putative
	Afu2g05440	An11g09330	AO090001000656	505.186	94.1714	239.029	135.061	111.458	389.667	118.161	142.334	375.331	-	Hypothetical protein
	Afu2g02180	An07g06700	AO090011000495	46.8624	94.1341	40.0413	15.9555	198.471	75.0029	17.4149	252.41	104.288	-	hypothetical protein
	Afu1g14610	An01g12610	AO090003000481	57.5242	93.9447	67.9651	35.6776	41.754	122.539	47.3674	207.993	36.1009	-	smp2 protein
	Afu3g11340	An02g07080	AO090003000687	15.0068	93.9332	20.6407	23.2516	4.8804	2.60116	54.6661	19.398	28.5087	-	transthyretin domain protein
	Afu8g04830	An16g07980	AO090005000663	16.3403	93.8925	44.9745	13.4654	72.836	102.205	13.719	135.546	9.78871	-	hypothetical protein
	Afu4g13460	An01g09180	AO090009000226	38.7094	93.8815	141.642	32.2553	5.29252	150.52	25.0911	65.7138	97.4682	-	SNF2 family helicase/ATPase, putative
	Afu1g14310	An01g12360	AO090011000380	43.5412	93.8793	98.4739	27.0204	31.6618	64.8004	18.8935	25.9525	60.3853	-	poly(A)-binding protein-dependent poly(A)ribonuclease, putative
	Afu5g03240	An09g05460	AO090102000525	75.2695	93.7501	65.5684	36.7318	30.4426	16.959	53.9085	16.7601	12.236	-	pyruvate dehydrogenase kinase, putative
	Afu1g14520	An01g12490	AO090011000358	135.983	93.7216	9.58356	13.088	18.7904	1.48795	12.9689	108.411	4.16979	-	pyridine nucleotide-disulphide oxidoreductase,putative
	Afu2g02400	An07g06370	AO090011000531	70.589	93.4785	329.136	9.65972	4.39677	64.0828	9.48169	43.0907	66.4156	-	hypothetical protein
	Afu6g09010	An11g06760	AO090001000577	151.435	93.4336	126.813	21.699	23.2976	93.451	33.9994	76.1428	112.21	-	U1 snRNP splicing complex subunit (Luc7),putative
	Afu6g08520	An11g01520	AO090001000512	34.3208	93.4247	29.6239	18.8575	65.4533	4.23122	7.35046	32.5299	13.022	acyA	adenylate cyclase AcyA
	Afu5g12620	An14g06580	AO090120000388	17.7285	93.3941	46.0046	2.59569	10.0766	7.44403	11.6066	8.45764	57.138	-	CorA family metal ion transporter, putative
	Afu3g10750	An02g06420	AO090003000624	43.4903	93.2813	3.65814	3.94969	9.38997	0.0946125	3.56782	143.282	0.947233	-	acetate kinase, putative
	Afu6g06330	An18g06850	AO090003000001	80.6731	93.206	460.295	66.1763	12.625	741.116	48.3843	148.071	377.948	-	conserved hypothetical protein
	Afu8g05240	An16g07480	AO090005000623	21.7796	93.1886	60.55	38.1884	49.2996	42.6409	24.1905	183.27	37.162	pex5	peroxisomal targeting signal-1 receptor (PEX5),putative
	Afu6g08310	An11g01760	AO090003000095	123.552	93.045	15.5071	114.481	60.6733	0.391582	104.668	23.5246	13.0717	pre2	proteasome component Pre2, putative
	Afu4g13680	An01g09480	AO090009000203	84.3399	93.0129	42.4096	87.7375	31.377	13.569	58.8578	80.6529	25.5928	-	phosphatidylserine synthase
	Afu4g08720	An04g03590	AO090023000685	92.5104	92.9942	75.2265	1.94758	288.462	0.758111	31.9875	77.8316	143.897	plb1	lysophospholipase
	Afu6g08020	An11g02110	AO090003000126	4.59662	92.9497	24.3259	1.77022	17.208	0.181236	0.299391	386.742	1.12636	-	ABC transporter, putative
	Afu2g16530	An15g07070	AO090102000190	22.3391	92.9462	37.9329	5.87499	187.044	203.076	6.81189	13.2768	48.4168	-	cyanate hydratase, putative
	Afu2g04010	An07g08710	AO090005001530	40.208	92.449	37.7935	13.5654	14.1247	3.22664	36.693	14.9333	7.21791	tpsB	alpha,alpha-trehalose-phosphate synthasesubunit, putative
	Afu2g09800	An16g05400	AO090011000655	142.264	92.439	127.396	24.2059	14.9694	66.7147	30.6684	21.1854	88.0215	-	conserved hypothetical protein
	Afu1g11970	An08g04250	AO090001000357	72.7492	92.3957	63.2917	33.218	14.0229	32.3545	41.0266	20.9663	70.8377	-	mitochondrial dynamin GTPase (Msp1), putative
	Afu3g13830	An09g02740	AO090012000777	28.3741	92.3887	11.8943	3.22026	1.27847	0.633354	6.48956	15.237	0.538417	-	PH domain protein
	Afu4g08440	An04g03220	AO090023000717	15.1919	92.3487	25.0561	2.10052	10.9217	14.439	4.01754	30.1001	4.64384	-	Patatin-like serine hydrolase, putative
	Afu4g12750	An01g08240	AO090009000303	137.427	92.2872	148.491	44.5979	35.6223	119.702	50.219	80.1835	111.441	-	transcription effector
	Afu1g09500	An08g01060	AO090012000923	89.0895	92.1254	80.3438	91.757	52.211	66.4502	41.4507	71.0581	62.894	-	ubiquitin-protein ligase (Rsp5), putative
	Afu4g07220	An04g01620	AO090023000853	184.375	92.0417	198.107	28.5819	14.233	138.7	32.9459	35.3646	147.05	-	KH domain protein
	Afu6g13420	An08g09000	AO090003000467	123.803	92.0312	56.0325	61.9948	29.26	15.5648	53.1257	56.0673	60.5203	-	ubiquitin-like protein DskB, putative
	Afu2g13710	An02g05470	AO090026000229	133.576	92.0299	309.689	77.2383	59.7865	224.041	130.853	63.0329	331.92	-	NADH-ubiquinone oxidoreductase 49 kDa subunit,putative
	Afu4g05920	An04g00130	AO090023001006	305.634	91.9599	298.267	45.4998	147.382	426.264	38.4924	895.213	286.331	-	mitochondrial protein sorting (Msf1), putative
	Afu3g08940	An16g02210	AO090005001381	190.647	91.6915	49.1708	109.079	82.4751	2.67435	87.4614	48.1499	52.0197	-	proteasome regulatory particle subunit (RpnL),putative
	Afu6g08960	An11g06720	AO090001000574	68.4212	91.6	30.0345	77.4612	45.7744	2.66315	124.971	28.086	26.5015	pre9	proteasome component Pre9, putative
	Afu2g03360	An07g07820	AO090120000251	22.6879	91.5386	51.1148	14.9714	24.2819	200.684	16.5659	20.2522	46.7716	-	polarized growth protein (Boi2), putative
	Afu2g04820	An11g04510	AO090003000285	111.258	91.534	472.796	105.424	77.6426	741.382	126.54	143.173	762.963	-	translation release factor eRF3, putative
	Afu4g12330	An01g07640	AO090009000434	205.662	91.4339	37.0281	15.2259	16.4174	121.409	9.27062	31.655	7.53575	ydc1	Alkaline phytoceramidase, putative
	Afu5g06140	An17g01660	AO090009000643	27.5977	91.3241	119.908	26.4071	42.9014	264.245	21.24	105.634	130.616	-	histone acetyltransferase, putative
	Afu2g04910	An11g04620	AO090003000295	121.491	91.2469	60.499	126.158	79.9427	3.57463	114.274	66.7399	40.0544	pup1	proteasome component Pup1, putative
	Afu5g10760	An14g03910	AO090010000465	27.4147	91.0217	89.7789	62.6368	76.5516	82.6826	27.8349	48.6812	111.342	mnt1	alpha-1,2-mannosyltransferase (Kre2), putative
	Afu3g06060	An11g10450	AO090020000077	16.0193	90.892	12.0732	11.1817	4.64916	0.727323	25.1358	7.01962	2.03439	-	Flap endonuclease, putative
	Afu2g02890	An07g07270	AO090026000638	1565.16	90.8862	64.4596	14.2101	4.18264	16.4361	16.4079	20.429	14.503	-	tRNA splicing 2' phosphotransferase 1
	Afu1g12150	An08g04450	AO090001000329	109.316	90.7848	197.449	73.6958	880.419	379.143	115.974	459.123	337.096	-	nucleoside diphosphatase Gda1
	Afu2g04000	An07g08690	AO090005001528	64.9975	90.7122	58.4294	51.4747	140.329	137.435	36.3608	84.3012	105.169	-	Png1p
	Afu3g07080	An02g13670	AO090020000279	53.7337	90.7118	107.202	27.6065	79.2266	113.786	25.5964	78.2548	61.4357	-	UPF0016 domain protein, putative
	Afu2g09490	An16g06845	AO090011000719	163.286	90.6545	256.945	153.091	85.04	588.7	52.6855	84.0576	396.546	-	eukaryotic initiation factor 4F subunit (eIF4Fp130), putative
	Afu5g13040	An14g06190	AO090120000424	105.888	90.6355	90.5398	43.9463	21.5396	34.2419	36.2928	50.1881	213.662	-	translation initiation factor eif-2b deltasubunit
	Afu1g03390	An01g04740	AO090005000761	154.914	90.6273	937.177	285.583	91.3284	1894.84	402.518	601.419	4072.58	-	60S ribosomal protein L12, putative
	Afu1g10040	An08g01840	AO090038000431	76.8279	90.615	61.3438	52.3426	10.5606	0.110789	50.4899	15.5553	1.87144	-	HMG box protein, putative
	Afu1g11490	An08g03610	AO090038000274	33.1322	90.5858	23.9802	11.6472	8.97052	3.33116	9.57865	36.082	49.4844	-	vacuolar endopolyphosphatase, putative
	Afu5g12170	An18g02150	AO090120000334	41.602	90.4846	12.187	53.534	235.427	2.35527	15.4342	41.6521	2.92109	-	hypothetical protein
	Afu4g06240	An04g00560	AO090023000966	20.5331	90.4443	41.732	37.9248	13.1269	1.25416	25.5737	67.367	153.614	-	progesterone binding protein, putative
	Afu6g12790	An08g10690	AO090003000400	140.293	90.3802	291.987	117.029	95.6159	234.827	235.355	109.066	522.23	-	NADH-ubiquinone oxidoreductase 39 kDa subunit,putative
	Afu8g03900	An16g09300	AO090103000003	40.9098	90.3505	95.1495	35.5194	42.3727	115.24	15.998	23.552	30.8258	-	RING finger domain protein, putative
	Afu1g16590	An01g10540	AO090005001041	0.906549	90.285	11.4233	1.45023	0.0934986	0.277915	0.365995	1.61691	0.174095	brlA	C2H2 transcription factor (BrlA), putative
	Afu6g07900	An11g02830	AO090003000144	657.889	90.1637	196.162	270.214	85.7568	491.61	81.2282	461.121	234.398	-	carbon catabolite repression protein CreD,putative
	Afu5g12160	An18g02170	AO090120000333	237.9	90.1493	177.421	92.6519	39.381	357.131	46.0183	120.414	187.571	-	alpha-1,2-mannosyltransferase (Kre5), putative
	Afu2g10320	An16g04670	AO090011000606	99.2876	90.1069	42.135	42.335	23.8728	4.89087	29.5702	22.6727	4.55191	-	SH3 domain protein
	Afu5g13392	An14g04870	AO090120000484	94.4234	90.1041	113.794	32.022	37.4514	115.676	39.5541	89.724	143.191	-	0
	Afu2g16240	An15g06650	AO090102000239	32.7851	90.0223	73.0416	33.7485	7.08536	19.2032	23.9836	27.4411	36.3495	-	cell division control protein Cdc25, putative
	Afu4g06860	An11g03830	AO090023000900	56.2072	90.0189	141.186	34.0492	50.2051	1.17813	134.312	10.3064	7.16866	-	conserved hypothetical protein
	Afu4g07550	An04g01910	AO090023000820	34.086	89.9224	87.7065	27.8538	5.13172	93.3214	16.2253	83.3049	61.3266	-	G-patch domain protein (Spp2), putative
	Afu1g14830	An01g12940	AO090005001249	58.055	89.7367	28.2813	54.0266	214.401	18.5506	16.9458	225.622	2.82649	-	hypothetical protein
	Afu6g12500	An06g01660	AO090009000149	20.5471	89.7105	77.1205	63.3401	28.8544	36.9402	100.837	44.4284	10.3869	-	AhpC/TSA family protein
	Afu5g03090	An09g05270	AO090102000512	57.0405	89.5885	186.902	13.6185	19.6983	326.313	26.709	31.9416	416.038	-	small nucleolar ribonucleoprotein complexsubunit (Pwp2), putative
	Afu5g04180	An09g06610	AO090012001038	141.434	89.5218	28.4133	34.0644	21.3706	5.47342	26.8834	35.5356	10.4562	-	hypothetical protein
	Afu1g05040	An01g04280	AO090003000801	300.096	89.4059	742.185	112.755	112.211	1828.45	57.9287	207.28	270.417	-	protein mitochondrial targeting protein (Mas1),putative
	Afu4g03100	An14g02260	AO090102000257	618.903	89.3962	13.734	32.6047	8.4667	48.7707	12.8386	29.9166	17.2014	-	ras-like GTP-binding protein, putative
	Afu6g04265	An15g01490	AO090701000146	77.8973	89.3315	87.5831	26.8	14.6799	14.8909	17.7736	37.3649	16.0257	-	0
	Afu5g05780	An17g02110	AO090009000685	147.397	89.323	83.6595	131.963	94.2541	127.124	24.0718	35.2405	16.6858	-	hypothetical protein
	Afu5g04150	An09g06550	AO090102000617	33.6866	89.2714	134.266	15.549	5.92873	31.4241	21.0215	33.8141	76.6557	-	conserved hypothetical protein
	Afu6g06590	An18g06490	AO090003000031	87.2512	89.0665	41.3635	29.3678	75.7356	1.87597	3.97116	136.084	9.14441	-	DnaJ chaperone (Caj1), putative
	Afu5g04120	An09g06520	AO090102000613	8.04373	88.9808	61.6309	13.579	129.382	2.95447	13.3942	141.265	5.04606	-	SIR2 family histone deacetylase, putative
	Afu1g16980	An01g09880	AO090005000977	27.2044	88.961	105.338	21.8144	52.1798	81.8814	21.6667	57.3945	131.204	-	conserved hypothetical protein
	Afu4g11260	An04g05380	AO090003001095	40.2158	88.8803	45.6995	8.87249	36.7542	6.25	36.3579	5.85304	2.44879	-	aldo-keto reductase, putative
	Afu3g13460	An02g09330	AO090012000779	61.0963	88.8612	37.0119	16.4717	8.8274	34.3251	18.4067	56.3999	16.4321	-	F-box domain protein
	Afu2g04170	An11g02270	AO090003000203	385.526	88.8317	120.594	28.1581	22.9899	283.802	29.4894	232.33	125.489	-	conserved hypothetical protein
	Afu4g10950	An04g05720	AO090003001121	27.0989	88.688	46.8228	34.5473	506.369	488.594	16.2183	595.591	5.21743	-	3-ketoacyl-coA thiolase peroxisomal A precursor
	Afu2g06250	An02g14910	AO090001000744	31.63	88.5338	121.969	25.4796	44.2091	22.336	33.7497	83.3927	23.218	-	APG12 activating enzyme ApgG, putative
	Afu1g00910	An12g06940	AO090120000200	33.9722	88.4475	25.5878	0	0	0	11.5032	3.40171	2.75948	-	hypothetical protein
	Afu4g11880	An01g07170	AO090003001026	40.1821	88.1536	126.326	55.1706	111.959	203.641	45.1651	85.3139	206.342	-	splicing factor 3a subunit 2, putative
	Afu2g09630	An16g05640	AO090011000692	74.7367	88.0729	137.592	71.7278	101.851	230.844	40.5157	19.906	68.0107	-	hypothetical protein
	Afu5g12190	An18g02130	AO090120000337	116.931	88.056	117.491	42.3598	9.00317	73.3149	72.5583	57.8008	181.388	-	transcription initiation factor subunit (TAF30),putative
	Afu1g01550	An15g07190	AO090003001296	11.2541	88.031	7.479	8.50788	3.43145	1.1941	0.49666	0.154883	1.20487	zrfA	high affinity zinc ion transporter, putative
	Afu1g12200	An08g04520	AO090001000324	59.9572	87.7003	33.294	11.3685	19.3779	30.5133	4.53418	30.614	0.549374	-	conserved hypothetical protein
	Afu3g08240	An02g11810	AO090005001456	70.2548	87.6613	37.3703	36.7467	28.2973	6.63475	24.6487	41.6838	2.79994	-	conserved hypothetical protein
	Afu1g09970	An08g01790	AO090038000435	231.217	87.4769	468.777	230.405	223.546	1110.43	158.351	226.034	1392.7	-	eukaryotic translation initiation factor 3subunit EifCh, putative
	Afu6g05240	An15g00050	AO090701000011	70.3454	87.4747	140.663	13.6562	5.40679	178.186	23.0452	28.9027	82.4535	-	SUMO ligase SizA, putative
	Afu1g10960	An08g03260	AO090038000309	130.255	87.3692	113.225	40.8477	20.6386	145.374	56.9998	63.3716	156.38	-	Mago nashi domain protein
	Afu7g03690	An13g00030	AO090673000008	95.9116	87.3266	364.621	36.1366	4.36552	649.544	28.6838	58.6559	379.398	-	G-patch RNA maturation protein (Gno1), putative
	Afu7g04160	An13g00680	AO090005000101	116.263	87.1927	112.308	56.4969	64.7669	62.8875	28.7086	44.7149	24.5451	pex23	integral peroxisomal membrane protein
	Afu4g09520	An04g08480	AO090023000584	51.9943	87.1498	68.422	193.828	135.929	57.0532	109.211	119.747	67.1933	-	SNARE protein
	Afu2g00360	An12g10520	AO090005001110	6.71634	87.1042	24.8053	14.8096	39.6673	10.7639	6.60426	8.17443	12.8736	-	homeobox and C2H2 transcription factor,putative
	Afu6g14280	An08g08060	AO090103000456	6.00681	87.0427	7.81187	5.00737	32.024	4.05801	6.45917	124.004	18.2291	-	hypothetical protein
	Afu2g04020	An07g08720	AO090005001531	19.9023	87.012	14.4812	11.1442	35.8063	3.89949	15.3138	7.87466	2.44105	-	alpha,alpha-trehalose phosphate synthasesubunit, putative
	Afu3g10830	An02g06560	AO090003000631	21.6485	86.8847	46.1651	105.448	361.774	3.84702	52.3856	17.158	7.85155	gstA	glutathione S-transferase family protein
	Afu6g12250	An06g01370	AO090009000195	12.6649	86.8408	30.9171	15.0801	36.1761	24.8579	17.9394	6.73397	0.90074	-	succinyl-CoA:3-ketoacid-coenzyme A transferase,putative
	Afu5g02480	An02g10310	AO090102000361	12.7133	86.7524	5.60468	26.2124	36.9699	0.437289	12.1101	23.2213	0.810942	-	glycogen synthase
	Afu7g02100	An12g00570	AO090038000587	30.0243	86.5909	102.518	39.908	156.304	269.913	37.9397	132.657	158.797	-	conserved hypothetical protein
	Afu3g14250	An09g04250	AO090020000618	15.8325	86.5594	112.638	34.5443	80.7361	275.581	17.2535	121.815	92.5805	-	Indoleamine 2,3-dioxygenase subfamily
	Afu6g02330	An12g08510	AO090120000115	45.6592	86.4673	104.47	52.8222	17.395	556.89	64.2516	44.8865	151.331	-	hypothetical protein
	Afu2g14690	An15g03680	AO090026000808	41.782	86.4464	58.5203	13.125	27.5869	43.2915	13.0177	15.074	20.4205	-	conserved hypothetical protein
	Afu4g08130	An04g02570	AO090023000757	61.2941	86.4151	130.266	75.6694	320.72	121.017	45.3155	93.7669	83.6013	-	mitochondrial hypoxia responsive domain protein
	Afu1g03500	An01g04640	AO090005000750	146.373	86.3409	237.661	50.4901	48.1221	297.342	32.6357	217.047	215.817	-	topoisomerase I
	Afu1g09610	An08g01200	AO090012000908	51.5007	86.2377	89.198	28.2318	28.6922	40.1592	24.0016	46.0569	31.2936	-	hypothetical protein
	Afu5g03160	An09g05370	AO090102000520	48.0652	85.9615	105.936	19.4635	39.6636	55.2314	35.2116	51.6251	91.2361	-	protein kinase, putative
	Afu6g01970	An12g08960	AO090009000502	17.4149	85.9302	42.208	57.7112	23.4031	24.69	34.1244	42.3855	56.2235	-	GATA transcriptional activator (AreA), putative
	Afu5g11600	An18g03150	AO090026000667	8.90636	85.776	30.8209	31.02	71.377	95.6216	27.2095	225.489	27.702	-	CRO1 protein
	Afu2g09840	An16g05350	AO090011000651	4.9228	85.3359	18.1499	7.97042	117.207	2.26621	10.3132	52.2627	41.746	-	folic acid synthesis protein
	Afu5g08550	An07g05090	AO090120000205	128.729	85.2585	69.2366	35.3019	16.638	115.722	25.2391	23.813	98.6811	rom2	Rho guanyl nucleotide exchange factor, putative
	Afu4g12390	An01g07810	AO090009000447	115.13	85.179	130.033	50.1532	23.9684	166.76	8.53554	23.6876	40.5084	-	Cell differentiation protein (rcd1), putative
	Afu7g05780	An07g02130	AO090005000441	24.2252	85.175	44.0174	34.6847	22.96	32.8022	4.46785	17.6812	14.9345	-	conserved hypothetical protein
	Afu4g03420	An12g02100	AO090011000217	1.08337	85.1602	24.2939	10.7557	31.4466	38.0118	5.97548	96.7722	7.36438	-	L-PSP endoribonuclease family protein (YigH),putative
	Afu1g12800	An08g05580	AO090012000629	102.157	85.0649	694.991	220.557	94.7026	971.862	285.071	115.045	1499.01	-	isocitrate dehydrogenase, NAD-dependent
	Afu6g05150	An15g00140	AO090701000021	94.6305	85.0564	131.885	62.2442	51.8139	231.217	91.7509	58.3735	276.961	-	transcriptional repressor (TUP1), putative
	Afu6g02530	An12g07910	AO090120000138	27.1969	85.0014	13.8891	83.3238	102.783	658.926	7.39983	23.3446	2.45576	-	DNA repair protein RAD1, putative
	Afu2g15070	An15g03020	AO090012000427	205.196	84.925	69.9431	97.6182	70.6586	2.81224	75.2366	52.0975	38.5063	-	26S proteasome regulatory subunit S5A
	Afu2g12450	An02g04640	AO090026000392	24.2996	84.9198	68.4237	35.0398	17.9571	3.64168	31.7644	19.4079	12.4781	-	hydroxymethylglutaryl-CoA lyase
	Afu5g06090	An17g01750	AO090009000649	75.4763	84.8563	63.0186	99.7558	60.2113	138.03	30.0513	42.2385	94.6512	-	ytp1 protein
	Afu2g10600	An02g05880	AO090011000578	237.472	84.8321	353.101	117.432	80.1555	276.07	188.231	73.9953	465.048	-	NADH-ubiquinone oxidoreductase 299 kDa subunit,putative
	Afu2g12220	An02g04290	AO090026000424	69.9719	84.7892	47.7376	24.6073	3.62543	0.686983	15.5157	12.6235	13.9145	-	DNA replication factor C subunit Rfc1, putative
	Afu1g16780	An01g10170	AO090005001004	31.9911	84.6373	90.8983	40.3403	253.451	76.8783	21.8223	116.324	47.978	-	protein kinase (Lkh1), putative
	Afu4g10780	An04g05870	AO090003001134	83.4592	84.5855	34.6771	25.9933	40.8792	26.5839	44.5312	89.4661	77.9405	-	ubiquitin-protein ligase (Tom1), putative
	Afu2g07620	An05g00160	AO090011000931	65.8781	84.554	445.832	75.1389	38.546	862.466	122.877	137.683	1067.04	-	cystathionine beta-synthase, putative
	Afu6g08530	An11g01510	AO090001000513	21.2471	84.4911	41.3098	40.5756	51.3584	1.20124	24.5316	21.7827	15.1357	-	sister chromatid separation protein (Src1),putative
	Afu3g09290	An16g02990	AO090005001300	33.2033	84.4807	293.529	77.6282	27.4237	38.695	350.251	141.419	101.046	-	phosphoglycerate mutase,2,3-bisphosphoglycerate-independent
	Afu1g07090	An07g09710	AO090012000961	175.46	84.3722	104.463	73.0995	71.9928	119.992	39.3248	76.0003	112.967	-	conserved hypothetical protein
	Afu2g11150	An02g03120	AO090026000537	131.001	84.3221	60.55	199.099	217.102	22.4725	314.164	57.6921	21.792	-	secretory pathway gdp dissociation inhibitor
	Afu5g02720	An02g09960	AO090102000389	29.2924	84.301	248.83	34.1076	124.974	242.333	30.9007	115.261	267.953	-	phosphoribosylformylglycinamidine synthase
	Afu2g11660	An02g03720	AO090026000480	18.7626	84.2486	70.4802	8.24841	18.5077	29.1854	1.99024	71.7547	5.30158	-	Rad4 family protein
	Afu6g04070	An15g01310	AO090701000131	83.0243	84.1327	60.7602	35.1855	15.9219	13.356	18.2409	114.921	7.85599	-	hypothetical protein
	Afu1g16970	An01g09890	AO090005000978	43.1576	83.8292	55.7093	12.4426	28.0148	49.701	35.5093	44.314	41.1944	-	ADP-ribosylation factor family protein
	Afu7g04140	An13g00660	AO090005000099	26.4988	83.7997	241.369	28.2509	29.9921	286.069	10.094	80.6623	48.6148	-	L-galactose dehydrogenase (L-GalDH), putative
	Afu6g08580	An11g05510	AO090001000519	148.859	83.799	999.99	108.755	161.124	2580.64	206.62	157.192	1636.4	fkbp4	FKBP-type peptidyl-prolyl isomerase, putative
	Afu2g06180	An02g14820	AO090001000735	37.5549	83.6712	88.2037	15.5135	15.9153	29.9402	10.3787	31.0465	38.9382	-	hypothetical protein
	Afu3g08390	An02g12030	AO090005001435	42.0607	83.6379	247.274	14.3034	17.0624	365.836	31.314	185.436	308.388	-	tRNA dihydrouridine synthase (Smm1), putative
	Afu6g09080	An11g06830	AO090001000585	56.7372	83.6182	54.6139	27.5749	18.5477	6.19758	35.9909	60.262	3.936	-	VHS domain protein
	Afu1g06310	An18g05060	AO090001000416	144.832	83.4956	195.471	23.9531	19.0237	123.1	38.2478	61.4527	98.6011	-	SWI-SNF complex subunit (BAF60b), putative
	Afu6g08640	An11g05710	AO090001000525	29.9625	83.4789	69.7377	21.1502	8.8205	14.3054	36.6702	47.7041	44.2728	-	metallopeptidase Mip1
	Afu2g13630	An02g05540	AO090026000245	22.9074	83.4759	91.7761	16.8476	34.368	112.6	30.3451	15.7366	66.5498	aro8	amino transferase
	Afu3g06830	An11g09510	AO090020000314	47.626	83.4209	386.517	71.1232	288.941	808.346	97.7936	152.484	303.358	-	aspartate-semialdehyde dehydrogenase
	Afu2g05840	An02g14470	AO090001000704	7.09749	83.4109	15.8953	4.54631	55.5059	1.4269	8.34826	7.12105	12.2636	-	multidrug transporter, putative
	Afu6g12780	An08g10700	AO090003000398	41.4798	83.3107	15.3937	8.05317	14.8652	1.43303	57.0588	47.549	11.2192	-	conserved hypothetical protein
	Afu3g07360	An02g13360	AO090020000180	161.793	83.2872	244.408	40.9289	18.078	113.558	64.4574	37.3019	137.872	-	mitochondrial metallochaperone Sco1, putative
	Afu3g05800	An11g10790	AO090020000049	138.562	83.2653	4.86797	6.39792	48.8158	0.845242	14.3722	13.1011	35.9706	-	Serum paraoxonase/arylesterase 2 relatedprotein
	Afu6g06500	An18g06590	AO090003000021	110.721	83.2542	103.028	63.297	123.159	9.10166	93.2725	177.134	13.3394	-	actin-related protein 2/3 complex subunit 1A,putative
	Afu6g04230	An15g01450	AO090701000143	123.216	83.2298	47.9948	28.415	10.7397	53.1359	17.9767	54.0867	23.6629	-	RING finger protein
	Afu5g08100	An03g04310	AO090701000727	71.5426	83.213	18.194	12.8256	55.0748	2.76127	3.35778	74.5201	0.479165	-	hypothetical protein
	Afu7g01730	An12g00910	AO090103000445	0.985539	83.1454	5.01292	1.49361	47.4508	0.31894	1.80892	0.256413	0.352005	-	phosphatidylserine decarboxylase family protein
	Afu3g10970	An02g06630	AO090003000651	44.3849	83.1111	32.5153	29.8733	13.8008	25.2494	18.8227	25.8773	33.8087	-	protein-tyrosine phosphatase 2
	Afu2g03120	An07g07530	AO090120000279	209.789	83.0642	96.5811	96.3883	1.56606	23.2975	98.1299	11.8007	295.444	utr2	cell wall glucanase (Utr2), putative
	Afu4g11760	An01g07090	AO090003001041	37.9264	83.0558	163.01	17.2008	25.4722	131.674	18.8837	84.1092	171.183	-	hypothetical protein
	Afu4g06060	An04g00300	AO090023000990	7.13576	83.0179	10.39	12.4506	20.9451	3.00988	14.151	9.6618	47.6262	-	hypothetical protein
	Afu6g10970	An08g07940	AO090023000522	38.5193	82.8973	132.757	47.3222	112.734	84.6642	135.229	137.748	341.579	-	conserved hypothetical protein
	Afu2g02300	An07g06535	AO090011000510	47.4241	82.8517	61.6352	17.2558	35.8649	4.33353	12.2792	79.2226	2.50325	-	hypothetical protein
	Afu4g06340	An04g00670	AO090023000956	33.8941	82.8212	40.523	48.3229	50.6261	8.26818	25.2444	47.6454	43.484	-	CHD5 domain protein
	Afu2g13540	An02g05690	AO090026000259	29.7722	82.7485	132.746	16.9728	6.89717	21.9874	24.3745	22.4983	43.6591	-	CCCH zinc finger and RRM domain protein
	Afu8g02800	An03g06910	AO090010000772	31.947	82.7065	62.9227	54.4086	37.1266	56.5063	53.3235	35.7282	120.705	-	conserved hypothetical protein
	Afu2g09910	An16g05150	AO090011000642	148.131	82.6723	43.8485	61.4817	24.7399	8.92947	74.9511	51.0114	27.3726	faa4	Fum16p
	Afu3g10740	An02g06400	AO090003000619	386.285	82.5415	54.9685	107.799	113.826	152.386	114.372	76.5958	102.342	-	RAB GTPase Ypt51, putative
	Afu3g08230	An02g11800	AO090005001455	87.6164	82.385	201.024	48.2526	43.2778	235.072	64.1683	112.762	142.067	-	Mrs7p
	Afu1g07070	An07g09630	AO090012000958	72.84	82.1786	203.958	23.0755	30.3631	94.0578	53.0871	62.4438	305.07	phoB	nuc-1 negative regulatory protein preg
	Afu6g13570	An08g08720	AO090103000329	18.7084	82.1582	158.572	7.14798	43.3411	1069.91	12.0451	1111.01	47.2688	-	cytochrome c peroxidase, putative
	Afu4g10510	An04g06160	AO090003001160	55.4703	82.119	42.3463	60.1224	55.2118	6.6569	51.1247	30.1865	2.95044	-	mitochondrial chaperone Frataxin, putative
	Afu2g09470	An16g06820	AO090011000717	172.665	82.1132	15.402	52.8621	45.7528	8.96912	119.533	66.2004	69.6789	-	HVA22 domain membrane protein
	Afu2g07530	An05g00080	AO090011000939	49.6472	82.0467	111.57	24.0641	40.2596	299.331	114.083	47.4949	290.025	-	hypothetical protein
	Afu1g09010	An08g00510	AO090012000394	79.2262	81.7883	171.406	67.0659	26.7941	245.673	54.5133	72.8506	240.657	-	methionyl-tRNA synthetase
	Afu6g06630	An18g06430	AO090003000039	215.732	81.5463	85.9661	84.0086	10.2278	40.3213	114.795	25.743	205.415	-	hypothetical protein
	Afu3g06220	An11g10140	AO090020000396	92.4324	81.4994	113.726	35.286	50.8038	13.4944	41.4107	109.195	23.5835	-	complex I intermediate associated protein CIA30homolog
	Afu1g12380	An08g05050	AO090001000241	97.1575	81.4586	99.0067	29.4863	29.486	8.86158	20.9866	11.7956	22.0783	-	WD repeat protein
	Afu3g08380	An02g12010	AO090005001671	74.3911	81.3665	491.886	274.139	86.3049	804.008	218.517	45.1042	791.524	ipp1	inorganic diphosphatase, putative
	Afu2g10590	An02g05890	AO090011000579	78.8858	81.2722	173.593	91.9829	90.1903	340.441	60.5037	143.879	200.769	-	disulfide isomerase, putative
	Afu4g13660	An01g09350	AO090009000213	12.9743	81.028	3.16882	9.74192	1.39573	0.138288	0.892291	5.67222	0.881532	-	MFS multidrug resistance transporter, putative
	Afu1g05130	An01g04330	AO090003000809	46.8311	81.005	65.3815	20.8492	1.32205	0.5201	22.5151	20.2222	10.9542	-	PH domain protein
	Afu6g05190	An15g00090	AO090701000015	133.342	80.9289	39.1716	157.153	344.082	46.8516	33.414	140.306	81.7019	-	YCL012Cp
	Afu3g05450	An11g11180	AO090020000015	113.56	80.8643	272.246	192.323	46.576	308.997	213.815	71.6822	312.237	-	glutamate carboxypeptidase, putative
	Afu5g07720	An02g05190	AO090701000678	37.775	80.725	59.7304	40.1305	91.5733	118.762	13.5891	106.436	74.0355	-	CCCH and RING finger protein
	Afu1g13250	An08g06320	AO090012000557	7.34289	80.5896	38.5905	6.98327	8.86575	22.2433	9.91697	12.8446	20.4163	-	1-phosphatidylinositol-4,5-bisphosphatephosphodiesterase 1, putative
	Afu2g17220	An04g09290	AO090102000098	234.301	80.5523	33.6676	77.021	21.5603	16.0872	13.2844	43.8836	4.55701	-	C2H2 transcription factor (AmdX), putative
	Afu8g04260	An16g08830	AO090103000044	167.324	80.3967	98.0049	71.9861	82.5956	172.171	51.5614	51.2206	91.4553	-	translocation protein (Sec66), putative
	Afu7g04650	An13g01210	AO090005000157	141.555	80.2795	24.4547	120.269	73.8053	2.66093	135.656	37.5116	26.6503	-	proteasome component Pre3, putative
	Afu7g01410	An12g01490	AO090010000217	37.6516	80.2708	6.82679	43.9135	65.1292	2.90581	19.0625	21.6295	6.06634	-	UPF0183 domain protein
	Afu7g04210	An13g00760	AO090005000372	462.675	80.1638	150.238	383.846	32.6977	206.823	4.23632	1.57273	8.2044	-	tropomyosin 1
	Afu1g03790	An18g03940	AO090003000968	5.75235	80.0549	63.6209	51.916	136.455	374.908	9.89704	48.7921	25.4428	-	mannosylphosphorylation protein (Mnn4),putative
	Afu7g00930	An02g00470	AO090026000765	13.4168	80.0272	378.317	0	128.249	91.4599	26.2575	0	0	-	integral membrane protein, putative
	Afu3g11730	An02g07520	AO090003000731	61.4717	79.9334	82.2695	17.5003	20.6338	30.5399	16.1864	43.7354	29.9015	-	hypothetical protein
	Afu2g14100	An02g04820	AO090026000134	14.2486	79.8975	31.9389	10.8919	33.0908	36.8063	6.4015	12.2296	14.073	-	kinase activator (Atg17), putative
	Afu7g04020	An13g00480	AO090026000812	3.32842	79.8398	16.5548	0.33652	20.8972	0.381072	0.272817	0.354491	0.583977	-	lipase, putative
	Afu5g09260	An07g03750	AO090020000523	23.1016	79.8321	129.182	28.3376	20.5273	108.662	36.5301	42.3527	101.573	-	phosphatidylinositol transporter, putative
	Afu3g06700	An11g09610	AO090020000328	108.562	79.7054	42.5207	30.247	2.40456	5.00311	23.5713	5.82548	7.4641	-	COP9 signalosome subunit 2 (CsnB), putative
	Afu3g09960	An16g03650	AO090003000518	100.39	79.6494	58.548	110.18	44.0008	214.024	46.248	171.95	115.129	aurA	aureobasidin resistance protein Aur1
	Afu6g12730	An08g10750	AO090003000392	185.184	79.646	21.9606	134.233	28.5272	3.95526	43.3813	40.972	3.5728	-	integral membrane protein
	Afu6g09030	An11g06790	AO090001000581	14.8067	79.5186	68.4286	20.3146	10.6261	6.46224	12.9991	25.8854	2.17907	-	hypothetical protein
	Afu4g12550	An01g08040	AO090009000337	157.777	79.4518	102.204	39.4845	100.385	126.859	29.3296	163.01	108.065	-	hypothetical protein
	Afu2g11210	An02g03210	AO090026000529	22.936	79.4409	107.803	35.7822	89.4484	246.327	45.2018	54.9166	82.632	-	PHD finger and SET domain protein, putative
	Afu8g02720	An03g06820	AO090010000763	20.0535	79.3287	27.8126	12.1268	99.3345	148.945	20.7474	61.4473	27.6636	-	Hex2 protein
	Afu4g03850	An14g01050	AO090011000341	50.669	79.266	39.6125	28.3681	20.8746	26.1845	24.5274	49.8284	10.5173	-	protein kinase (Yak1), putative
	Afu3g07670	An02g12503	AO090020000406	52.8355	79.1795	69.0433	46.2579	42.9516	290.274	54.3508	146.591	177.465	-	transcription elongation factor S-II
	Afu5g06680	An17g00910	AO090701000206	23.2073	79.1394	31.1511	127.456	61.3136	0.318801	37.9043	29.604	2.71422	gatA	4-aminobutyrate aminotransferase
	Afu7g04090	An13g00600	AO090005000091	119.726	79.0719	343.112	56.805	40.5322	540.075	81.7789	61.3315	478.974	-	hypothetical protein
	Afu2g14190	An02g01360	AO090023000133	166.428	79.044	411.164	86.9617	50.187	754.693	63.3003	114.869	268.189	-	Mitochondrial import inner membrane translocasesubunit TIM23, putative
	Afu6g08630	An11g05700	AO090001000524	127.717	78.9844	236.511	79.1773	59.2339	131.67	71.2485	26.2034	181.248	-	hypothetical protein
	Afu4g03160	An14g02210	AO090011000095	69.1785	78.9139	63.2268	42.48	1.49006	28.7628	13.6138	16.9461	30.7733	-	cell cycle control protein (Cwf26), putative
	Afu5g05720	An17g02160	AO090009000690	37.5624	78.8272	60.8132	16.1024	4.03928	11.3001	29.3181	24.4611	15.0469	-	conserved hypothetical protein
	Afu5g03330	An09g05650	AO090102000538	7.89449	78.7718	12.2701	20.8228	10.498	1.36993	3.33043	152.185	1.64887	-	conserved hypothetical protein
	Afu4g04100	An14g00750	AO090206000081	22.6828	78.7346	47.9113	11.2757	44.4833	11.4215	13.9557	44.0994	20.8156	-	vacuolar protein sorting protein (Vps36),putative
	Afu3g02340	An01g01090	AO090120000041	22.9558	78.7282	271.237	25.3756	29.1081	136.995	27.3269	42.7744	42.926	-	CBF/NF-Y family transcription factor, putative
	Afu2g11040	An02g02940	AO090026000545	210.309	78.5619	127.222	20.7598	7.21836	30.2247	26.1176	4.37218	4.45875	-	U-box domain protein, putative
	Afu1g12640	An08g05390	AO090012000714	24.6346	78.3338	27.2513	56.5811	26.7534	12.678	13.6667	18.0031	13.8705	-	zinc metalloproteinase, putative
	Afu1g05830	An18g03770	AO090009000349	51.0151	78.3069	56.0206	14.279	21.4788	73.7066	13.9793	11.2639	41.1236	-	TBP associated factor (Mot1), putative
	Afu1g14880	An01g13000	AO090005001244	8.61444	78.1132	19.6372	32.9816	33.0339	1.28384	12.0106	57.0203	6.8107	-	pyrazinamidase/nicotinamidase (imported)
	Afu4g13340	An01g09050	AO090009000239	66.006	77.9918	117.924	39.0152	17.7613	141.497	63.3642	40.2861	106.55	flcA	DUF907 domain protein
	Afu3g06910	An11g09440	AO090020000302	33.7681	77.8067	35.0818	13.0105	42.0033	12.9371	20.8141	23.6858	20.5785	-	WD repeat protein
	Afu6g03820	An15g01700	AO090701000167	190.477	77.7988	568.801	507.012	150.407	1302.24	216.021	109.63	1671.15	egd2	nascent polypeptide-associated complex (NAC)subunit, putative
	Afu5g07750	An15g02690	AO090701000682	67.6222	77.725	199.89	39.093	57.5932	47.3083	26.7639	114.795	54.1992	-	ferrochelatase precursor
	Afu4g00680	An13g02350	AO090026000075	0.0975226	77.7245	9.55635	1.38286	121.609	96.1486	0	149.128	47.533	-	aquaglyceroporin, putative
	Afu6g06780	An18g06230	AO090003000056	120.468	77.6484	63.6234	149.129	59.3617	1.63376	85.1515	49.9375	28.602	rpt4	proteasome regulatory particle subunit Rpt4,putative
	Afu6g14260	An06g01210	AO090103000410	66.55	77.6057	359.557	37.5239	5.43028	666.91	36.166	138.641	335.14	lcp5	conserved hypothetical protein
	Afu2g11900	An02g04000	AO090026000452	45.2165	77.4851	181.989	38.6226	7.93611	15.8216	26.2443	135.515	14.4023	-	pyruvate dehydrogenase kinase
	Afu6g08290	An11g01790	AO090003000097	27.7019	77.3971	26.8666	22.0623	26.7254	2.86265	30.791	31.0024	11.3297	-	ADP-ribosylation factor family protein
	Afu2g05550	An02g13890	AO090001000666	72.4686	77.3933	537.628	49.2521	4.25683	1257.67	44.3301	100.211	527.372	-	conserved hypothetical protein
	Afu3g14230	An09g04300	AO090020000620	56.2046	77.3263	43.167	97.985	67.0959	21.2972	37.8668	193.62	43.2295	-	BAR adaptor protein RVS167, putative
	Afu4g07680	An04g02050	AO090023000807	48.1271	77.2514	24.7136	21.2119	22.5113	37.3102	34.9473	46.6513	41.3476	insA	hypothetical protein
	Afu1g10100	An08g01930	AO090038000426	7.25368	77.1923	16.6895	2.70325	12.3668	0	4.97673	9.49923	0.367341	-	3-oxoacyl-(acyl-carrier-protein) reductase
	Afu4g09010	An04g03910	AO090023000631	135.759	77.1426	178.407	37.8028	60.8856	138.985	50.2281	86.8714	182.699	-	conserved hypothetical protein
	Afu8g04650	An16g08210	AO090023000314	29.4044	77.1375	83.9375	67.3236	96.3761	20.8025	39.2203	13.1878	7.15627	-	3-hydroxyanthranilate 3,4-dioxygenase
	Afu6g12522	An06g01690	AO090003001583	64.0117	77.1202	177.45	54.3754	68.7	410.097	14.9454	80.2156	91.351	skn7	0
	Afu2g05540	An02g13880	AO090001000665	108.858	77.1196	170.554	31.4737	5.19897	185.693	33.6285	38.9227	117.948	-	cell division control protein (Cdc5), putative
	Afu4g10190	An04g06880	AO090003001204	22.3173	77.0523	25.8511	1.86067	89.1707	0.475427	2.00922	679.161	3.12321	-	NAD binding Rossmann fold oxidoreductase,putative
	Afu2g02540	An07g06050	AO090026000595	17.8231	77.007	139.368	11.5174	8.56324	68.4926	24.5959	115.342	109.442	rsmA	bZIP transcription factor (Fcr3), putative
	Afu3g13770	An02g09460	AO090012000772	41.1138	76.9683	28.3997	28.2187	25.0916	9.59921	11.6833	12.06	11.6428	-	vacuolar segregation protein (Pep7), putative
	Afu1g10670	An08g02770	AO090038000352	128.846	76.9675	39.8168	56.1727	47.399	16.9655	48.7268	27.2183	29.3031	-	Vacuolar ATP synthase subunit H, putative
	Afu5g06710	An17g00880	AO090701000209	18.3521	76.9079	38.0269	25.3907	22.1811	7.24589	36.8678	10.9168	10.1176	-	DUF89 domain protein
	Afu5g04220	An09g06670	AO090102000626	33.0484	76.832	327.942	104.271	42.817	84.0559	304.633	81.294	184.77	-	mitochondrial DNA replication protein (Yhm2),putative
	Afu3g06000	An11g10560	AO090020000070	122.254	76.832	26.7627	54.1101	42.1185	21.0324	11.5788	30.8868	7.12768	-	conserved hypothetical protein
	Afu5g06210	An17g01560	AO090009000637	43.7845	76.7202	23.1998	35.8498	259.657	4.13152	12.8839	70.6584	0.435868	-	sucrose transporter, putative
	Afu5g12040	An18g02305	AO090120000321	108.367	76.5499	62.2309	58.8841	102.305	108.309	29.4131	134.2	36.8964	-	hypothetical protein
	Afu3g11970	An02g07890	AO090003000758	69.9718	76.5384	85.2841	71.4018	107.08	86.4819	42.94	444.048	99.4672	pacC	C2H2 transcription factor PacC, putative
	Afu4g09020	An04g03920	AO090023000644	51.1932	76.5066	101.705	16.6279	11.6298	47.6639	21.1227	43.0997	62.0159	-	DEAD/DEAH box helicase, putative
	Afu5g05860	An17g02060	AO090009000679	13.534	76.5003	26.2107	36.8988	1.04209	18.3468	39.3266	11.9142	14.1551	-	hypothetical protein
	Afu2g17070	An04g09120	AO090102000653	119.011	76.1178	108.354	43.6655	25.3397	11.0747	57.2302	22.1551	36.5164	-	DUF298 domain protein
	Afu6g05100	An15g00200	AO090701000027	11.1211	76.0725	45.7059	27.9776	17.7575	30.8659	25.3214	46.7553	17.3665	-	6-phosphofructo-2-kinase, putative
	Afu4g03370	An14g01850	AO090011000204	10.1025	76.0665	117.181	70.7879	47.6286	66.275	71.5587	293.301	82.1427	-	gaba-specific permease
	Afu3g09360	An16g03010	AO090005001298	54.7777	75.9662	72.9263	24.0439	4.97772	50.9285	21.5602	28.3294	37.2488	-	vacuolar sorting ATPase Vps4, putative
	Afu7g05210	An03g01310	AO090026000606	207.296	75.8899	710.358	165.335	119.275	1047.99	86.0597	154.412	993.358	-	CTP synthase
	Afu5g08500	An07g05160	AO090120000194	17.724	75.8331	44.8302	18.8706	21.6464	18.8536	43.9874	48.392	105.665	-	hypothetical protein
	Afu5g08650	An07g04840	AO090020000424	35.6135	75.8069	8.81876	26.2489	125.504	0.201829	13.3264	48.9578	5.47254	-	conserved hypothetical protein
	Afu4g06620	An04g00990	AO090023000923	123.182	75.7956	1144.17	501.386	174.783	1783.8	624.627	1068.98	774.345	-	Glutamate/Leucine/Phenylalanine/Valinedehydrogenase, putative
	Afu6g06490	An18g06600	AO090003000020	121.086	75.7364	120.078	54.7666	65.3675	256.572	62.3256	49.6702	230.751	-	U1 small nuclear ribonucleoprotein A, putative
	Afu4g09110	An04g04060	AO090023000654	76.3569	75.5908	109.215	156.804	9.14001	204.263	212.564	31.3888	18.2916	ccp1	cytochrome c peroxidase, putative
	Afu2g05950	An02g14340	AO090001000712	382.253	75.5893	1302.66	203.918	88.3336	2494.31	495.971	362.56	5329.46	-	snRNP and snoRNP protein (Snu13), putative
	Afu5g11660	An18g03070	AO090120000284	59.6257	75.5273	29.5991	25.4268	17.1242	4.7354	25.4136	31.3834	20.9443	-	protein-vacuolar targeting and autophagy protein(Atg18), putative
	Afu3g11360	An02g07120	AO090003000689	131.869	75.5075	515.331	181.485	33.7148	937.877	79.683	196.067	967.108	-	eukaryotic translation initiation factor 3subunit EifCe, putative
	Afu4g04810	An14g00010	AO090206000003	147.81	75.4918	141.889	87.0504	7.92567	153.161	70.9383	39.731	111.375	srgA	Rab GTPase SrgA, putative
	Afu6g07330	An07g09120	AO090005001568	21.6765	75.4664	382.939	52.5944	27.4274	562.161	53.268	16.0714	549.532	-	methionine aminopeptidase, type I, putative
	Afu1g06050	An18g04670	AO090009000479	39.1365	75.455	13.3041	33.863	90.6293	13.1586	32.0147	66.6036	9.24891	-	integral membrane protein
	Afu3g11350	An02g07090	AO090003000688	72.2263	75.4171	229.67	52.9821	3.96819	59.0874	50.3636	36.277	74.437	arsA	arsenite translocating ATPase (arsA), putative
	Afu4g12590	An01g08080	AO090009000334	8.16826	75.3786	6.2188	14.7275	10.2146	1.84217	13.7408	289.329	30.0037	-	conserved hypothetical protein
	Afu1g07590	An07g10220	AO090012001011	33.1399	75.3524	106.85	19.3306	8.95822	30.6405	29.3382	34.6309	23.3682	-	conserved hypothetical protein
	Afu2g14160	An02g01390	AO090023000164	40.7532	75.3281	33.1788	37.7423	77.1312	5.82125	30.3949	29.4657	5.06179	atg20	PX domain protein
	Afu5g03520	An09g05900	AO090102000561	12.2628	75.2297	53.4672	34.9765	32.1765	7.96665	34.4104	32.7028	12.17	-	hypothetical protein
	Afu3g07230	An02g13510	AO090020000202	29.5392	75.2096	75.8652	17.9203	73.8527	6.58558	25.9967	238.535	39.5356	-	DNA / pantothenate metabolism flavoprotein,putative
	Afu5g13610	An14g05140	AO090113000004	111.216	75.14	526.903	72.2218	83.5641	689.217	113.877	108.017	810.496	-	conserved hypothetical protein
	Afu1g07540	An07g10110	AO090012001005	87.8519	75.1341	136.666	101.639	70.4321	9.62217	69.4088	30.9426	55.4859	-	proteasome regulatory particle subunit (RpnH),putative
	Afu5g10990	An14g02350	AO090026000752	45.4949	75.1289	18.051	34.7813	12.4898	0.445497	20.7267	3.83887	0.326823	-	hypothetical protein
	Afu4g07210	An04g01610	AO090023000854	413.457	75.085	651.192	197.006	102.338	631.383	155.994	81.691	312.531	-	mitochondrial acetolactate synthase smallsubunit, putative
	Afu6g02010	An12g08890	AO090009000493	255.695	75.0268	42.1958	66.4327	7.726	2.32227	78.5006	14.4303	0.842979	-	hypothetical protein
	Afu1g05970	An18g03790	AO090009000487	88.9704	74.9549	74.2308	40.4676	26.9835	23.3089	20.8276	58.3713	54.1928	-	grr1 protein
	Afu2g16550	An03g03580	AO090102000183	16.2277	74.9168	67.5742	20.2635	7.77631	381.108	13.1849	39.5942	71.0798	-	conserved hypothetical protein
	Afu3g11710	An02g07500	AO090003000729	194.247	74.8109	367.077	68.2248	71.5407	46.9461	147.702	74.6912	158.541	-	saccharopine dehydrogenase, putative
	Afu8g02810	An03g06920	AO090010000773	51.6349	74.7613	89.8657	6.84554	14.4339	57.155	13.0973	8.69411	31.1842	-	conserved hypothetical protein
	Afu1g04800	An01g03720	AO090003000860	67.6597	74.7562	128.707	68.2909	39.3799	22.5226	25.9255	23.5543	30.7333	-	protein phosphatases pp1 regulatory subunitsds22
	Afu6g04780	An15g00520	AO090701000061	111.52	74.7244	35.0237	56.3023	84.1809	4.22905	48.0793	51.3666	15.2468	-	Vacuolar protein sorting 55 superfamily
	Afu2g00370	An12g10280	AO090701000625	25.3333	74.6965	9.4795	8.20727	0.785248	0	14.7997	11.6107	1.69355	-	conserved hypothetical protein
	Afu3g09350	An16g03000	AO090005001299	101.753	74.6901	187.982	83.1386	13.5139	299.005	94.9119	32.829	113.981	-	prefoldin subunit 6, putative
	Afu1g02710	An01g05410	AO090005000822	62.642	74.6513	50.2985	43.3823	40.3521	77.9553	33.2165	63.7901	67.0811	-	hypothetical protein
	Afu5g10800	An14g03800	AO090010000461	12.6032	74.5518	45.9886	29.4028	6.66986	39.8596	5.81654	19.2185	26.4821	-	G-patch domain protein, putative
	Afu4g07890	An04g02340	AO090023000779	9.60931	74.5113	39.6626	16.0317	28.2922	20.7317	15.9693	25.6115	12.805	-	hypothetical protein
	Afu2g15660	An15g05890	AO090012000264	26.2205	74.4189	67.5533	2.17591	28.102	0.855908	33.2888	19.6062	0.726045	-	aldehyde dehydrogenase family protein, putative
	Afu3g04170	An01g00100	AO090124000079	110.923	74.3957	466.964	181.681	36.9839	680.949	286.943	98.4581	1084.99	-	pyruvate dehydrogenase E1 beta subunit,putative
	Afu4g11000	An04g05670	AO090003001118	128.474	74.3622	108.109	64.8061	21.5336	18.9153	30.2757	120.116	16.8016	-	SNF7 family protein
	Afu6g11570	An13g01940	AO090023000421	23.8512	74.3541	47.0421	5.89529	13.4071	6.0896	19.4115	41.9051	5.42675	-	alpha/beta hydrolase, putative
	Afu1g14720	An01g12740	AO090003000498	104.94	74.2694	156.011	10.6118	136.607	215.489	8.55544	108.202	161.801	-	Kelch motif domain protein
	Afu5g11720	An18g03010	AO090120000290	182.073	74.2607	54.3216	84.5349	65.5115	4.40973	83.8823	42.7241	31.6548	-	26s proteasome regulatory subunit mts4
	Afu8g02740	An03g06840	AO090010000765	54.3124	74.2401	71.5498	10.4638	20.0979	7.80063	18.5755	51.2296	14.4136	-	hypothetical protein
	Afu1g05370	An18g04210	AO090009000407	52.3508	74.2054	19.3677	95.3484	114.631	77.6803	20.2751	94.9803	7.56711	-	hypothetical protein
	Afu8g03950	An16g09240	AO090103000008	184.374	74.0698	333.545	110.911	40.9765	886.879	76.4485	91.0162	335.719	-	hypothetical protein
	Afu2g16180	An15g06560	AO090012000180	24.6758	73.9824	112.148	53.0442	0.884735	165.676	20.1859	1.80079	24.5064	-	hypothetical protein
	Afu1g10080	An08g01860	AO090038000428	14.818	73.9391	133.381	43.7369	30.3972	112.314	13.1216	32.945	75.784	zafA	C2H2 transcription factor, putative
	Afu2g15650	An15g05880	AO090012000265	16.8297	73.8836	5.36723	19.888	61.3915	0.552969	12.1632	8.00314	1.29256	-	DUF323 domain protein
	Afu5g10590	An14g04100	AO090010000477	462.264	73.8509	28.4254	112.29	51.4727	8.21354	46.0085	67.1173	9.16356	-	stress response RCI peptide, putative
	Afu2g11440	An02g03400	AO090026000504	86.1167	73.85	69.671	141.142	54.2369	2.39642	94.1344	19.313	20.1498	pup2	proteasome component Pup2, putative
	Afu6g13220	An08g10180	AO090003000447	50.8206	73.8497	153.854	18.9339	53.0677	304.927	16.7879	278.667	82.7384	-	hypothetical protein
	Afu4g07110	An04g01530	AO090023000864	142.829	73.831	103.254	51.4839	33.5561	20.9317	48.4112	65.8829	56.99	-	SNARE domain protein
	Afu5g07110	An17g00330	AO090701000269	23.2802	73.8067	95.0548	17.9696	13.6699	77.7004	13.0323	137.184	40.8465	-	integral membrane protein
	Afu2g13480	An02g02390	AO090026000326	76.5699	73.7393	65.4998	27.1442	58.0134	76.6221	17.1534	24.065	42.8832	-	conserved hypothetical protein
	Afu7g04530	An13g01120	AO090005000137	25.152	73.6533	23.68	1.48339	14.2905	192.804	13.1849	186.32	3.36431	-	alcohol dehydrogenase, zinc-containing
	Afu1g12140	An08g04440	AO090001000330	48.5112	73.6336	130.132	9.81333	2.11601	123.878	19.8697	40.5534	76.0735	-	conserved hypothetical protein
	Afu5g02090	An02g11190	AO090003001312	92.5889	73.5828	37.3157	61.7433	53.3598	6.88292	33.516	66.054	30.712	-	UPF0047 domain protein
	Afu1g01870	An01g06370	AO090005000904	76.0052	73.5648	125.992	86.9328	93.1557	48.3404	53.0987	43.6967	42.8946	-	conserved hypothetical protein
	Afu5g07300	An17g00730	AO090701000225	127.152	73.5447	281.065	37.9623	18.9783	105.558	99.4308	30.0954	122.23	-	electron transfer flavoprotein, beta subunit(imported)
	Afu5g12580	An14g06610	AO090120000384	201.501	73.4799	39.2398	531.265	132.474	6.03214	21.1236	17.4271	38.2282	-	GTP binding protein (GTPBP1), putative
	Afu2g13370	An02g02230	AO090026000314	105.051	73.4678	60.5409	15.6101	19.3573	66.8113	24.4333	74.0333	43.5527	-	55 kDa type II phosphatidylinositol 4-kinase
	Afu6g14300	An08g08070	AO090103000453	37.0803	73.4541	41.2589	17.2891	2.41993	0.604211	19.6781	6.30559	4.81901	-	FAD binding domain protein
	Afu4g11310	An04g05300	AO090003001089	9.18018	73.2305	153.853	35.1646	22.7754	3.7325	43.962	128.101	7.28571	fbp1	fructose-1,6-bisphosphatase
	Afu5g10750	An14g03920	AO090010000466	176.274	73.1202	417.749	66.4863	44.6229	446.436	69.5529	54.4692	300.891	-	ribosomal protein S12
	Afu2g08650	An12g04000	AO090011000840	53.1466	73.0816	52.3811	21.0978	48.6558	61.101	13.8612	28.9271	48.3297	-	RING finger membrane protein
	Afu5g08160	An03g04360	AO090701000733	18.8768	73.0683	22.2172	11.1834	11.7647	10.3188	16.6601	8.96004	7.24675	-	cyclin domain protein
	Afu5g13560	An14g05050	AO090113000013	51.7021	73.0527	56.7761	45.3349	16.861	51.5969	23.5364	56.7675	30.1655	-	FHA domain protein
	Afu4g03595	An14g01685	AO090011000266	77.6378	73.0463	6.24439	157.721	9.96551	8.64625	195.021	31.6589	108.593	-	0
	Afu2g01660	An03g04790	AO090701000781	108.09	73.0427	240.071	51.9082	16.8986	131.997	101.596	40.1195	404.092	-	mitochondrial outer membrane translocasereceptor (TOM70), putative
	Afu5g14770	An04g02800	AO090012000119	9.85413	73.0186	86.1109	70.5148	33.7467	4.49435	46.4114	13.8319	8.71452	-	pyrroline-5-carboxylate reductase
	Afu2g06320	An02g14980	AO090001000751	128.01	73.0124	89.6852	34.4877	37.6695	7.76516	63.7186	113.446	18.6663	-	replication protein A 70 kDa DNA-bindingsubunit
	Afu6g07740	An11g02590	AO090003000168	26.3489	72.8809	150.324	39.764	82.815	191.965	40.84	168.413	16.4147	pex11	peroxisomal biogenesis factor (PEX11), putative
	Afu3g04180	An01g00090	AO090124000080	136.675	72.8138	116.082	7.68231	6.22105	46.0436	12.2498	16.0686	40.9272	-	C2H2 finger domain protein, putative
	Afu4g09100	An04g04050	AO090023000653	54.2092	72.8007	92.2959	17.1806	21.1001	191.314	7.41507	25.7849	31.5766	-	DnaJ domain protein
	Afu8g04100	An16g09040	AO090103000023	10.1923	72.7004	26.7511	4.94009	32.6535	2.76462	6.16727	418.641	4.5747	-	N-acetylglucosamine-6-phosphate deacetylase(NagA), putative
	Afu3g12370	An02g08020	AO090005000730	360.745	72.6848	137.91	220.63	232.791	148.9	291.402	214.66	229.421	-	Vacuolar ATP synthase 16 kDa proteolipidsubunit, putative
	Afu1g13780	An08g06940	AO090012000496	2866.92	72.5174	119.306	657.87	69.6729	51.8721	1386.38	46.8529	23.5558	-	histone H4
	Afu2g02550	An07g06040	AO090026000598	79.2636	72.5156	67.2452	30.1169	2.99075	91.2673	20.2157	11.0699	43.7017	-	Phosducin domain containing protein
	Afu2g00180	An03g05360	AO090009000716	6.79516	72.5134	393.205	3.43629	11.6428	631.759	23.8837	2.24499	51.4261	-	neutral amino acid permease
	Afu5g04240	An09g06695	AO090102000629	493.432	72.4535	281.321	32.011	56.2344	419.897	38.7324	39.7584	411.004	-	RNA binding protein Nrd1, putative
	Afu3g08710	An02g12470	AO090005001397	17.8056	72.4474	67.1461	244.532	109.25	176.399	6.5575	421.865	19.6686	-	protein kinase domain-containing protein
	Afu6g14330	An06g00660	AO090103000443	9.6105	72.426	27.3062	149.506	52.7432	16.3182	515.56	12.201	115.059	-	5-oxo-L-prolinase, putative
	Afu1g02290	An01g05960	AO090026000175	736.47	72.4175	134.843	93.9311	0	0	30.0649	0.488318	0	-	conserved hypothetical protein
	Afu5g06500	An17g01150	AO090009000596	13.5397	72.3873	37.758	23.1054	42.0986	239.861	24.0287	22.3306	1.86357	-	acyl-CoA dehydrogenase family protein
	Afu1g02980	An01g05150	AO090005000789	11.1746	72.3098	9.3403	92.9779	275.072	3.03447	76.2444	131.475	2.02041	-	Glucosamine-6-phosphateisomerase/6-phosphogluconolactonase family
	Afu4g04630	An14g00210	AO090206000026	192.541	72.2915	51.1542	20.5152	26.3805	34.7259	30.6181	11.5389	35.6315	-	Golgi membrane protein, putative
	Afu2g13490	An02g02410	AO090026000327	52.7433	72.2533	57.0331	34.541	58.0516	73.9555	22.8505	28.0285	38.9777	-	KH domain protein
	Afu4g06950	An04g01310	AO090023000892	215.496	72.2331	56.7466	71.4706	77.8457	104.932	56.4533	54.6885	53.707	-	related to (VAMP)-associated protein
	Afu4g06130	An04g00400	AO090023000981	56.3003	72.1881	39.758	86.6922	65.4325	142.15	48.6228	33.5574	54.4239	-	growth regulation protein
	Afu6g08070	An11g02030	AO090003000120	97.4015	72.1657	75.6541	82.8359	65.33	46.0093	40.6334	30.1289	25.1344	-	conserved hypothetical protein
	Afu5g11820	An18g02900	AO090120000307	65.9087	72.1389	106.017	87.5696	100.533	21.3445	56.2414	239.224	50.1613	-	conserved hypothetical protein
	Afu3g13930	An09g04790	AO090012000761	38.5055	72.1052	110.767	68.5945	41.3817	290.957	30.5106	58.8774	109.388	-	hypothetical protein
	Afu1g07650	An07g10290	AO090138000005	18.5932	72.0574	86.4012	7.94876	65.6614	2.3225	1.75541	12.8147	12.5251	-	ketoreductase, putative
	Afu2g09850	An16g05340	AO090011000650	38.899	71.9697	73.3272	28.3441	71.904	57.9331	26.6878	264.753	3.7116	-	oxidoreductase, 2-nitropropane dioxygenasefamily, putative
	Afu2g07810	An05g00410	AO090011000915	73.5189	71.8758	82.6437	132.094	48.7466	17.7282	93.5016	24.1683	11.5663	-	cytosolic hydroxymethyltransferase, putative
	Afu6g00750	An09g01030	AO090012000752	0.487494	71.848	19.7258	19.3606	7.69328	5.30301	0	0.116624	0	pdcB	pyruvate decarboxylase, putative
	Afu2g05680	An02g14110	AO090001000682	27.748	71.821	31.7029	17.4008	5.82139	7.64996	8.45711	5.76307	23.7795	-	hypothetical protein
	Afu2g03170	An07g07610	AO090120000268	10.6758	71.8014	20.039	6.45529	74.1233	0.708002	8.10061	26.2056	2.40657	-	cyclic nucleotide-binding domain protein
	Afu3g13810	An02g09500	AO090012000774	4.54627	71.735	28.5433	12.9142	0	0.135749	3.40571	37.5264	52.9745	-	integral membrane protein, putative
	Afu4g08050	An04g02480	AO090023000764	71.5139	71.7006	77.0072	51.4487	50.4442	26.6578	31.08	87.6515	16.0573	-	phosphoinositide phosphatase (Sac1), putative
	Afu2g03790	An07g08340	AO090005001507	91.8112	71.5972	70.3813	75.8311	12.3236	3.91201	42.2712	71.2539	11.2801	-	oxysterol binding protein (Osh7), putative
	Afu1g05730	An18g03490	AO090009000361	10.929	71.5962	54.866	24.2084	41.917	27.7306	21.7236	17.4261	27.4774	-	vacuolar sorting receptor (Mrl1), putative
	Afu1g12550	An08g05200	AO090001000222	158.088	71.5941	165.556	30.1658	22.1355	120.679	20.7445	43.1032	56.6942	-	membrane-tethered transcription factor (SPT23),putative
	Afu3g11290	An02g07030	AO090003000681	25.9338	71.4266	18.6839	0.907291	2.66475	11.4174	0.576693	5.39523	6.58365	-	hypothetical protein
	Afu5g07940	An03g04110	AO090701000705	13.8677	71.3469	97.6545	5.32384	20.1231	17.2197	7.14277	83.9885	6.11576	-	hypothetical protein
	Afu1g16790	An01g10150	AO090005001002	58.6964	71.2958	64.9167	19.4852	23.9764	75.3014	31.2182	101.075	115.131	-	related to tpa inducible protein, putative
	Afu4g13400	An01g09110	AO090009000234	97.4148	71.2456	67.8089	17.8891	54.8609	32.6564	30.223	10.4364	6.30197	-	glycosyltransferase family 28, putative
	Afu3g07120	An02g13600	AO090020000219	55.6939	71.1903	54.8508	11.7261	71.6524	37.6423	15.2601	17.7089	45.9624	-	MFS transporter, putative
	Afu5g04270	An09g06740	AO090102000633	33.1228	71.1593	257.424	21.492	67.8075	1204.91	23.1736	446.313	14.9231	-	AMP-binding protein
	Afu4g12180	An01g07447	AO090003000991	116.612	71.0868	66.27	17.6379	9.24326	22.111	8.87979	34.7769	22.0416	-	C6 transcription factor (Prf), putative
	Afu8g02850	An03g06960	AO090010000777	84.9773	71.0726	92.2486	92.332	12.2366	47.2529	88.8873	48.8634	27.4172	-	actin binding protein, putative
	Afu3g14445	An09g03980	AO090701000586	36.8717	71.0179	102.22	28.5702	24.7359	122.62	28.8323	35.4633	75.5979	-	0
	Afu5g13480	An14g04950	AO090120000497	205.578	70.9755	171.218	56.8671	45.813	179.98	59.9415	42.7686	169.968	-	U1 small nuclear ribonucleoprotein 70 kDa
	Afu2g06050	An02g14630	AO090001000720	31.8909	70.9506	25.6987	14.0559	13.1877	0.763309	29.259	27.6737	95.6712	-	conserved hypothetical protein
	Afu3g11380	An02g07140	AO090003000691	157.41	70.934	61.4505	32.4843	31.6458	105.665	26.2316	53.0129	88.2648	-	ARID/BRIGHT domain protein (SWI1), putative
	Afu8g05640	An15g04470	AO090005000578	26.5151	70.8366	66.0068	24.0122	31.5388	14.1295	12.0091	61.4949	16.7088	-	WD repeat protein
	Afu5g13750	An16g00710	AO090102000160	11.4317	70.8214	4.67144	0.19292	57.7599	0.480612	0.147827	121.127	0.527382	-	caleosin
	Afu5g01065	An11g02660	AO090003000157	6.9885	70.8074	39.7826	2.97575	2.18778	8.06365	4.10811	16.5875	3.23743	-	0
	Afu3g06550	An11g09770	AO090020000345	65.4522	70.8001	249.017	47.3709	15.1364	168.248	36.6727	31.7494	126.496	-	phosphoserine phosphatase
	Afu1g05590	An18g04430	AO090009000382	73.6731	70.7792	2.98586	19.7431	215.708	8.63873	6.99129	22.0367	0.965493	-	alpha/beta hydrolase, putative
	Afu1g06960	An07g09530	AO090012000948	585.023	70.7672	637.073	276.846	134.193	1248.3	390.137	89.5648	1646.08	-	pyruvate dehydrogenase complex alpha subunit,putative
	Afu4g04670	An14g00170	AO090206000020	36.3571	70.7205	48.9309	55.6233	33.8036	4.73324	33.9402	11.3965	26.0865	-	calcium permease family membrane transporter
	Afu7g05310	An07g02900	AO090005000259	152.749	70.6611	173.493	54.3168	59.9445	171.273	76.0095	105.872	267.066	-	splicing factor u2af large subunit
	Afu1g16220	An01g10980	AO090005001087	27.8526	70.5226	143.27	26.3291	32.3177	140.571	18.6811	183.046	112.18	-	C6 transcription factor, putative
	Afu3g13400	An02g09260	AO090012000796	145.677	70.5218	839.811	102.317	138.95	2347.32	187.7	288.944	2106.91	nop5	nucleolar protein nop5
	Afu4g10020	An04g07040	AO090003001230	55.5573	70.5046	115.706	82.7179	72.9843	47.5915	100.653	23.3124	59.816	-	clathrin light chain
	Afu1g09930	An08g01740	AO090038000442	52.8602	70.462	34.2289	30.4096	12.4285	2.53319	81.852	73.3938	3.49226	gcy1	glycerol dehydrogenase (GCY1), putative
	Afu2g13290	An02g02040	AO090026000289	37.7027	70.4613	179.415	53.5692	18.7313	101.578	30.954	49.0461	132.825	-	GYF domain protein
	Afu1g07520	An07g10090	AO090012001003	22.9147	70.4129	66.2927	20.6292	23.8575	2.62939	87.6954	120.097	6.68103	-	dimeric dihydrodiol dehydrogenase, putative
	Afu2g13060	An02g01760	AO090026000329	51.8115	70.3879	69.0275	101.904	41.0433	34.8562	0	0	0	cbpA	calcineurin binding protein, putative
	Afu7g02040	An12g00630	AO090038000580	9.81158	70.3663	8.54852	3.941	7.06738	0	2.84523	14.1411	0.761291	-	triacylglycerol lipase, putative
	Afu5g08050	An03g04230	AO090701000720	35.4982	70.3403	104.766	53.3782	51.5483	6.26308	83.1872	29.5105	74.508	-	aminopeptidase P, putative
	Afu2g16200	An15g06580	AO090102000246	26.513	70.3354	48.5701	72.3349	19.4441	2.33779	82.0099	13.8993	0.848046	-	uracil phosphoribosyltransferase
	Afu2g14370	An03g03570	AO090023000078	18.0634	70.0586	37.816	20.506	44.1107	6.03096	46.3639	47.7183	37.0082	-	hypothetical protein
	Afu2g03080	An07g07480	AO090026000660	21.8784	69.9211	8.0725	9.73338	12.9121	4.65696	9.18207	18.1946	3.80073	-	WD repeat protein
	Afu2g16480	An15g06910	AO090102000208	97.89	69.8243	53.4687	64.8722	25.4484	43.376	20.2899	28.5419	39.6996	-	DHHC zinc finger membrane protein
	Afu2g06240	An02g14880	AO090001000767	42.9357	69.822	32.0879	8.5814	1.57021	46.2403	36.4324	18.9356	128.29	-	deoxycytidylate deaminase, putative
	Afu2g11970	An02g04040	AO090026000448	12.1506	69.7405	36.4921	10.0291	20.0301	0.412977	22.5939	59.2876	4.95496	-	phospholipase A2 (PlaA), putative
	Afu2g02270	An07g06570	AO090011000506	59.9754	69.7264	314.403	77.9839	356.755	652.868	105.262	68.8222	369.896	-	ribosomal protein S14p/S29e
	Afu2g11260	An02g03250	AO090026000524	15.038	69.6654	512.816	12.9972	22.3342	98.834	15.8338	102.767	19.2624	luA	3-isopropylmalate dehydratase, putative
	Afu2g04210	An11g02190	AO090003000209	30.3137	69.637	29.958	8.49684	104.497	0.436449	1.45409	42.4304	0.518755	hmgX	conserved hypothetical protein
	Afu1g07100	An07g09720	AO090012000962	181.417	69.6087	75.1651	82.3614	91.2009	55.1518	28.5429	141.485	41.0066	-	hypothetical protein
	Afu5g13270	An14g04650	AO090120000469	48.8995	69.5988	54.2119	19.4337	43.4283	58.8746	11.0568	76.3545	33.5723	palH	PalH
	Afu5g10920	An14g03660	AO090010000441	10.7109	69.5441	11.182	41.9341	1.29998	241.766	27.3065	11.6676	14.5701	-	DUF221 domain protein, putative
	Afu1g15920	An01g11160	AO090005001099	80.4514	69.5235	3.89908	29.0048	22.3593	6.50467	34.7557	16.2784	3.48879	-	26S proteasome-associated ubiquitin C-terminalhydrolase, putative
	Afu3g11830	An02g07650	AO090003000746	90.78	69.4614	18.8823	116.643	23.8882	6.79513	413.001	42.0522	4.22875	pgmA	phosphoglucomutase
	Afu8g04740	An16g08120	AO090005000696	55.3257	69.4068	78.4178	17.1442	14.9901	86.5104	20.324	18.3683	84.1532	-	pre-mRNA splicing helicase, putative
	Afu7g05430	An07g02760	AO090005000406	35.0811	69.4006	61.3657	34.768	7.75342	73.5992	17.426	40.7325	95.8335	-	nonsense-mediated mRNA decay factor (Upf2),putative
	Afu5g05500	An17g02330	AO090009000711	356.181	69.3515	487.943	167.272	98.7446	2166.69	58.5946	94.7199	431.712	-	D-3-phosphoglycerate dehydrogenase
	Afu1g13880	An08g07030	AO090012000488	13.9651	69.3358	201.745	15.0619	11.3845	351.329	16.9055	107.004	226.667	-	NAF1 domain family
	Afu3g14410	An09g04050	AO090701000592	126.667	69.2865	120.814	69.1649	11.1001	67.4676	98.0053	3.96432	46.937	-	conserved hypothetical protein
	Afu6g12300	An06g01440	AO090009000190	28.2297	69.1409	79.7632	208.546	542.974	108.693	124.641	93.8504	136.182	-	RNP domain protein
	Afu6g04870	An15g00460	AO090701000053	28.0968	69.1315	23.1999	12.1341	42.5943	2.41833	11.0125	18.357	13.9352	-	VpsB
	Afu4g06550	An04g00830	AO090023000939	4.70574	69.1128	57.5849	17.556	80.4378	4.99846	9.96369	58.583	42.9516	-	RING finger domain protein (Znf1), putative
	Afu4g07835	An04g02240	AO090023000788	97.1171	69.099	99.4561	32.6578	5.95032	99.3177	29.1797	45.0877	93.5027	-	0
	Afu4g04220	An14g00610	AO090206000072	51.8953	68.9969	217.893	29.6955	16.6978	67.6806	16.1455	63.1049	44.8002	-	hypothetical protein
	Afu2g03420	An07g07880	AO090120000245	97.6918	68.9823	349.577	49.647	39.2465	254.746	76.5807	88.1932	218.848	-	mitochondrial translocase complex component(Tim50), putative
	Afu4g13270	An01g08980	AO090009000257	63.2452	68.9392	72.484	98.4829	112.315	161.425	48.5625	134.094	70.2851	-	orm1 protein
	Afu7g04670	An15g02320	AO090005000159	61.3751	68.9042	120.814	63.7031	33.3488	199.347	37.9223	69.7988	116.259	-	ATP11 protein precursor
	Afu5g06310	An17g01430	AO090009000626	48.3758	68.8775	29.7789	25.8231	15.0002	5.09559	49.025	128.468	20.46	-	conserved hypothetical protein
	Afu3g10200	An16g04030	AO090003000556	21.0722	68.6789	109.382	10.4069	11.7562	7.89058	8.55807	27.0261	24.3479	-	conserved hypothetical protein
	Afu2g06280	An02g14930	AO090001000747	75.9308	68.6374	29.9062	49.8866	45.9009	52.1999	61.7371	27.6109	62.7061	-	oligosaccharyl transferase subunit (gamma),putative
	Afu1g12090	An08g04400	AO090001000335	15.1835	68.5821	50.1992	9.52747	13.5541	11.7036	11.4262	25.6915	13.3516	-	cation efflux family protein family
	Afu5g07000	An17g00210	AO090701000284	1195.42	68.4567	120.64	349.117	63.7175	164.285	91.3486	120.594	186.822	-	NAD binding Rossmann fold oxidoreductase,putative
	Afu3g02330	An01g01390	AO090120000040	30.9532	68.373	115.455	29.3208	47.2835	106.819	34.4966	23.2886	65.9992	-	chromatin remodeling complex subunit (Arp9),putative
	Afu4g10770	An04g05880	AO090003001588	11.3227	68.3699	6.35897	2.45792	111.045	8.41546	16.4025	12.4777	3.21548	ppoA	fatty acid oxygenase PpoA, putative
	Afu7g03800	An13g00220	AO090026000834	99.4348	68.3218	106.07	11.6521	4.39335	15.1041	14.0939	14.7718	65.2984	-	C2 domain protein
	Afu6g12770	An08g10710	AO090003000397	87.8411	68.2059	49.9304	32.0014	18.6958	0.92619	101.954	37.7175	55.5242	-	proteasome regulatory particle subunit (RpnI),putative
	Afu1g10930	An08g03200	AO090038000314	283.992	68.136	15.6785	251.035	272.615	1.81233	50.6718	5.94283	1.33038	-	ammonium transporter
	Afu4g08910	An04g03820	AO090023000638	49.6504	68.1266	109.169	20.5583	3.20509	168.205	10.4028	20.3928	87.1395	-	hypothetical protein
	Afu1g11070	An08g03340	AO090038000302	66.5581	68.1009	50.5827	37.0578	41.9088	46.1281	20.3318	43.2226	23.9366	-	G-patch domain protein, putative
	Afu3g05575	An11g11060	AO090020000029	19.3086	68.0801	2.87841	8.68085	6.42832	1.30278	0.512647	0	0.365781	-	0
	Afu2g14150	An02g01400	AO090023000165	13.2239	67.9419	24.661	3.67423	2.53375	0.231733	12.2452	6.62107	1.90244	-	endo-arabinanase, putative
	Afu5g12050	An03g02640	AO090120000322	94.4618	67.874	29.9416	31.3679	1.27747	1.00245	17.8526	18.9047	9.05205	-	DNA ligase, putative
	Afu4g04502	An14g00330	AO090206000133	43.6141	67.8501	161.116	40.1188	129.368	328.056	28.0672	35.0016	99.9173	-	0
	Afu4g09050	An04g03950	AO090023000647	268.206	67.8435	26.1602	43.6939	85.1113	14.6629	10.4697	35.0146	10.4957	atg1	serine/threonine protein kinase (Pdd7p),putative
	Afu1g12030	An08g04360	AO090001000343	47.0797	67.8236	19.3984	9.90312	26.012	2.07062	8.4438	20.959	8.63845	-	hypothetical protein
	Afu6g07760	An11g02610	AO090003000166	143.466	67.7746	69.2812	89.6875	39.3601	2.48629	92.5411	24.8913	18.3032	-	proteasome regulatory particle subunit (RpnG),putative
	Afu1g07610	An07g10240	AO090012001013	37.4182	67.7212	88.857	27.3902	56.1602	23.4772	32.7756	128.491	8.52817	pex16	peroxisomal membrane protein pex16 (peroxin-16)
	Afu1g10470	An08g02420	AO090038000379	74.9034	67.6692	94.8415	26.4108	25.7176	124.189	12.5813	57.6956	76.7303	-	conserved hypothetical protein
	Afu5g10850	An14g03730	AO090010000455	53.7656	67.6327	80.7769	26.2352	13.5274	30.2722	31.121	23.6991	58.8792	-	hypothetical protein
	Afu2g02070	An07g05940	AO090011000479	61.0031	67.5955	156.319	49.0338	5.08278	114.114	18.8874	17.3381	56.6205	-	CCR4-NOT transcription complex, subunit 3
	Afu3g06870	An11g09470	AO090020000310	63.1779	67.5809	137.97	22.9084	72.8519	59.4182	13.1897	24.9867	16.1835	-	MYB DNA-binding domain protein
	Afu1g06320	An18g05050	AO090001000415	114.631	67.5677	86.989	89.5706	29.4589	91.3206	111.111	52.3806	17.4042	-	DUF887 domain protein
	Afu2g11740	An02g03760	AO090026000472	59.8716	67.5166	65.6087	31.4728	24.2127	27.4468	30.0462	31.1772	31.8513	-	LON domain serine protease, putative
	Afu7g03910	An13g00370	AO090026000824	64.3431	67.5052	49.1432	46.1087	41.7234	48.2929	21.7352	44.6379	39.7063	-	C2H2 zinc finger protein
	Afu3g13380	An02g09240	AO090012000798	237.21	67.3995	435.58	54.9622	99.8405	628.758	51.2374	53.7465	217.162	-	ribose-phosphate pyrophosphokinase
	Afu5g02910	An09g04900	AO090102000488	154.043	67.3549	1006.08	57.2965	30.7881	1454.09	79.0128	217.109	904.545	-	SET translocation
	Afu2g12910	An02g01620	AO090026000343	45.8106	67.2009	99.1865	77.8397	58.1354	233.972	24.8584	32.876	50.0221	-	PTAB
	Afu4g11220	An04g05440	AO090003001099	45.9827	67.0135	48.2314	74.5959	27.0871	39.6325	37.659	23.202	4.40464	-	xanthine dehydrogenase
	Afu3g10790	An02g06460	AO090003000628	21.6659	66.9803	83.2149	3.01434	54.0612	35.7348	18.6763	64.3343	20.6901	-	hypothetical protein
	Afu5g07265	An17g00700	AO090701000229	24.119	66.965	42.8037	20.8022	16.2984	6.18313	18.3565	11.6874	1.52805	-	0
	Afu1g16610	An01g10600	AO090005001045	37.8998	66.8548	139.689	13.0823	1.23476	115.127	15.1673	38.4553	72.3896	-	Swr1p complex component (Swc5), putative
	Afu1g04970	An01g04180	AO090003000839	53.0298	66.8419	5.60132	23.8561	68.0767	0.549368	12.2112	107.498	6.17163	-	Patatin-like serine hydrolase, putative
	Afu6g08690	An11g05760	AO090001000530	73.2546	66.8329	36.9015	6.97012	0.389458	3.58863	4.87811	14.1751	21.6746	-	hypothetical protein
	Afu4g11290	An04g05320	AO090003001091	43.5752	66.7722	9.6342	15.0046	43.9441	4.90232	15.3786	43.2816	4.30647	-	proteasome activator subunit 4, putative
	Afu1g09600	An08g01190	AO090012000909	75.9679	66.7069	140.168	50.2366	30.3936	47.2429	66.1079	45.4507	160.685	-	N-acetyltransferase complex ARD1 subunit,putative
	Afu1g08900	An08g00400	AO090005001636	49.3145	66.6605	34.0323	20.8177	36.5126	139.643	25.8543	90.5465	66.9645	-	CHY and RING finger domain protein, putative
	Afu5g12910	An14g06480	AO090120000397	77.1228	66.5789	176.471	91.3718	130.164	261.721	58.0003	25.2446	161.474	-	small nuclear ribonucleoprotein SmD2, putative
	Afu2g11510	An02g03520	AO090026000495	227.44	66.4009	782.915	68.4552	67.1231	1374.76	86.3726	203.555	1229.08	-	nucleolar GTP-binding protein (Nog1), putative
	Afu3g05650	An11g10990	AO090020000035	14.9644	66.3596	132.183	68.8396	68.8851	76.1022	67.8125	66.6826	89.0925	orlA	alpha,alpha-trehalose-phosphate synthase subunitTPS2, putative
	Afu5g14070	An14g05540	AO090113000122	11.7529	66.3032	30.1459	14.5896	1.43521	0	9.38113	0	0.278898	-	conserved hypothetical protein
	Afu1g15620	An14g03630	AO090005001148	35.5458	66.1799	267.019	20.8317	6.43009	607.903	68.4322	290.764	360.004	helA	DEAD box RNA helicase HelA, putative
	Afu3g08520	An02g12210	AO090005001424	63.002	66.1752	78.4769	22.2837	7.49848	30.8362	18.0338	111.593	63.6254	-	SRF-type transcription factor (RlmA), putative
	Afu6g07500	An03g02890	AO090005001549	29.3697	66.1298	38.5033	6.21141	2.55195	0.252847	3.9554	23.8405	9.79481	-	DNA excision repair protein Rad2
	Afu6g03530	An15g01850	AO090009000558	45.8016	66.0817	70.5315	14.6017	52.2028	3.66382	22.009	54.3721	2.25286	-	glutamine synthetase
	Afu6g10380	An11g00860	AO090023000228	100.718	66.0752	23.3374	44.0209	40.8232	19.7209	22.0904	16.2986	11.7841	canA	cullin binding protein CanA, putative
	Afu8g04810	An16g08010	AO090005000666	84.8768	66.0504	163.896	100.256	51.6848	350.618	65.5634	81.0317	339.02	-	casein kinase, putative
	Afu2g08670	An12g04020	AO090011000838	18.8821	65.966	146.984	24.032	22.3197	81.3613	56.4484	13.8448	110.069	-	acetyl-CoA carboxylase
	Afu1g08940	An08g00430	AO090005001632	42.7223	65.9422	66.9071	50.0277	47.1271	52.0447	40.6132	96.9238	93.3738	kexA	pheromone processing carboxypeptidase (Kex1),putative
	Afu6g05280	An15g00020	AO090701000007	15.9343	65.9246	11.1334	0.0821628	1.14772	2.86564	0	0	0	-	mei2 protein
	Afu2g02080	An07g05960	AO090011000481	82.255	65.9242	11.7555	28.7104	2.54496	12.3642	3.2304	3.77773	1.95033	-	C2H2 finger domain protein, putative
	Afu3g06040	An11g10470	AO090020000074	15.4066	65.7888	136.511	9.44711	5.12592	17.1165	21.513	116.903	30.9287	-	glutaryl-CoA dehydrogenase
	Afu2g02920	An07g07290	AO090026000640	101.396	65.7678	44.6272	11.6633	18.2318	2.90561	6.17991	1.70961	0.14224	-	alpha/beta hydrolase, putative
	Afu1g11180	An08g03480	AO090038000288	41.683	65.7477	19.7564	31.6852	3.50939	8.09323	36.5025	59.0866	8.93797	hsp78	ATP-dependent Clp protease, putative
	Afu6g02860	An12g07630	AO090120000179	23.2719	65.7165	123.02	64.8145	29.7279	49.8185	35.07	62.217	7.28571	-	isocitrate lyase
	Afu5g08530	An07g05130	AO090120000203	58.6161	65.6118	24.294	42.9782	58.7682	36.9985	18.1525	25.0074	4.04753	-	phosphatidylinositol 3,5-bisphosphate-bindingprotein, putative
	Afu5g11970	An18g02400	AO090120000316	57.5446	65.4569	82.4526	49.6652	32.2856	91.4642	22.873	38.5211	17.2912	-	protein kinase c, putative
	Afu7g01290	An12g01950	AO090010000194	32.6092	65.4495	49.9333	35.6267	52.3742	2.10399	47.3219	35.0087	46.2691	-	conserved hypothetical protein
	Afu1g10810	An08g03000	AO090038000334	63.2197	65.4101	44.8589	51.0477	32.6233	322.445	52.1305	45.5422	20.2467	-	vacuolar ATP synthase subunit c
	Afu3g13040	An02g08930	AO090012000826	63.9207	65.1765	100.754	14.5125	0.547899	49.5086	26.5379	40.9088	34.8579	-	DUF1168 domain protein
	Afu6g07930	An11g02850	AO090003000141	127.064	65.0217	58.786	108.999	25.3454	13.6271	22.6185	6.29783	3.78764	-	hypothetical protein
	Afu8g07200	An15g07550	AO090701000752	152.681	64.9425	282.765	193.467	54.0346	602.783	222.55	207.287	498.791	-	neutral amino acid permease
	Afu3g08170	An02g11690	AO090005001460	19.331	64.8647	88.6922	8.46486	3.23764	136.905	22.6288	66.2907	140.693	-	F-box and JmjC domain protein, putative
	Afu1g10130	An08g01960	AO090038000417	126.258	64.8062	929.791	312.722	345.891	1711.18	151.587	128.096	1443.37	-	adenosylhomocysteinase
	Afu2g16820	An04g08860	AO090102000142	33.2233	64.7592	19.1493	176.734	39.9556	193.025	145.615	59.1166	349.839	-	curved DNA-binding protein (42 kDa protein)
	Afu6g00440	An02g08250	AO090003000777	0	64.7363	8.61413	3.95116	10.1304	0	2.40954	24.9577	0.859621	-	cation diffusion facilitator 3
	Afu6g12370	An06g01520	AO090009000176	23.0114	64.7068	43.9627	14.661	11.2449	8.20887	11.1707	41.1465	13.2071	-	conserved hypothetical protein
	Afu1g00490	An09g02710	AO090003001008	0	64.6895	8.89589	33.2497	0.415227	10.6848	28.5797	3.4377	8.85596	-	alpha keto acid dehydrogenase complex, E2component
	Afu1g15170	An01g13490	AO090005001196	12.0316	64.6847	86.8059	11.3655	263.727	445.364	14.3637	370.45	17.312	-	acyl-CoA thioesterase II
	Afu5g04333	An09g06810	AO090102000640	23.7776	64.6343	74.1291	30.2907	52.1542	54.7572	24.1965	11.582	37.3218	-	0
	Afu1g13060	An08g06050	AO090012000584	52.8951	64.572	164.373	35.2678	87.7642	213.192	24.7424	57.1692	128.882	-	regulator of nonsense transcripts, putative
	Afu2g04630	An11g04200	AO090003000262	51.8388	64.4508	57.6561	19.1294	8.62982	2.30861	17.5249	8.00923	5.63852	-	translation elongation factor EF-1 subunit,putative
	Afu6g10990	An08g07840	AO090023000520	74.3774	64.4406	213.633	115.9	44.7117	162.62	71.6582	43.7791	76.1945	-	NADPH cytochrome P450 reductase (CprA),putative
	Afu5g12302	An01g02110	AO090120000347	40.0242	64.3948	98.9439	29.5861	6.35822	56.6974	14.2261	14.0654	78.2511	-	0
	Afu2g10860	An02g02710	AO090011000544	101.29	64.3678	57.0308	51.9134	18.948	25.0695	19.2961	30.9982	19.5278	-	Formyl transferase domain protein
	Afu4g10390	An04g06420	AO090003001178	17.835	64.2947	23.3991	9.57813	16.2969	2.28748	16.2087	37.6589	15.7776	-	YagE family protein
	Afu1g06600	An18g05650	AO090001000458	80.4289	64.2859	338.785	48.8651	2.18939	466.628	51.9124	106.974	685.372	-	SURF6 domain nucleolar protein
	Afu4g08030	An04g02460	AO090023000766	52.9484	64.086	227.917	100.448	26.8777	158.378	145.736	59.2773	437.807	-	conserved hypothetical protein
	Afu3g10150	An16g03980	AO090003000550	37.5832	64.0834	112.119	32.2159	119.643	233.851	24.7183	318.645	176.197	-	hypothetical protein
	Afu4g06100	An04g00370	AO090023000985	37.22	64.0748	75.4063	31.839	68.0098	109.97	23.3118	72.4277	20.5034	pex20	conserved hypothetical protein
	Afu6g02970	An12g07510	AO090026000785	248.377	64.0489	360	47.0444	35.202	187.066	117.724	26.6402	163.864	-	UPF0041 domain protein
	Afu8g04060	An16g09090	AO090103000019	11.3456	63.9988	18.0272	9.17655	36.5788	18.5628	17.8136	32.2042	52.0266	-	beta-N-acetylglucosaminidase, putative
	Afu2g14900	An15g03350	AO090012000401	11.9781	63.9476	27.9107	9.66258	8.14136	5.44485	7.29035	19.6533	2.13084	-	PalC
	Afu6g11160	An08g07570	AO090023000500	94.196	63.9264	169.872	66.6455	77.4213	284.338	126.846	71.2203	90.9214	idi1	isopentenyl-diphosphate delta-isomerase
	Afu3g01330	An13g02780	AO090009000063	4.85313	63.9264	22.9351	3.43922	24.1866	0.886342	5.8102	7.67849	0.657238	-	class II aldolase/adducin domain protein
	Afu4g03020	An14g03140	AO090012000175	35.029	63.8601	89.0151	24.9673	5.07885	19.8112	16.2512	20.2299	33.991	-	chromatin remodeling complex subunit (Arp5),putative
	Afu2g10110	An16g04920	AO090011000625	93.7882	63.7581	169.171	79.5465	31.8821	385.518	47.1514	217.43	148.154	-	hypothetical protein
	Afu1g08930	An08g00420	AO090005001633	38.0397	63.7246	96.7481	47.9251	5.43369	36.402	39.7864	30.2739	71.3868	-	WD repeat protein
	Afu3g12660	An02g08620	AO090012001042	203.309	63.7122	55.1824	16.789	13.171	22.4709	11.0716	29.4797	46.1464	-	C6 finger domain protein, putative
	Afu4g10400	An04g06400	AO090003001177	29.5504	63.6849	25.4682	5.30281	2.34937	0.542228	26.7962	17.1671	11.2926	-	hypothetical protein
	Afu7g02180	An12g00480	AO090038000595	32.7116	63.64	55.7867	80.4457	3.91233	11.685	144.689	13.9243	65.9135	-	UDP-N-acetylglucosamine pyrophosphorylase
	Afu5g12110	An09g02720	AO090120000327	86.1653	63.6231	115.576	16.0649	12.3173	114.922	8.10868	50.9848	64.1596	-	conserved hypothetical protein
	Afu6g03750	An15g01760	AO090701000173	91.6945	63.564	752.291	50.0031	94.715	1378.34	54.0477	148.821	415.441	-	amidophosphoribosyltransferase
	Afu2g06170	An02g14810	AO090001000734	19.0395	63.5454	18.3146	15.1437	40.343	6.03013	17.3195	55.4359	50.0143	-	conserved hypothetical protein
	Afu6g07210	An07g09250	AO090005001580	110.452	63.4977	397.717	50.9558	15.595	457.277	154.354	110.795	675.512	sod4	Fe superoxide dismutase, putative
	Afu2g02000	An07g05810	AO090011000470	39.8959	63.4931	40.4159	39.3157	60.9671	48.5346	32.1834	165.431	51.239	-	hypothetical protein
	Afu5g12210	An18g02090	AO090120000339	80.3383	63.4856	133.6	70.824	30.2426	276.967	89.9277	53.9672	152.202	sfaD	G-protein complex beta subunit, putative
	Afu3g08450	An02g12090	AO090005001429	132.158	63.4519	68.5658	62.9414	20.9023	129.573	33.4497	4.21725	26.1905	-	hypothetical protein
	Afu3g07130	An02g13590	AO090020000218	19.6888	63.4359	54.3446	6.92953	30.5285	145.514	4.58425	68.5966	62.4092	-	sensor histidine kinase/response regulator,putative
	Afu5g04280	An09g06750	AO090102000634	71.3311	63.4192	72.7887	58.6842	50.5994	7.81613	54.3827	40.8421	91.0145	-	conserved hypothetical protein
	Afu3g14650	An09g01220	AO090701000478	7.02693	63.413	111.939	73.2142	1.96929	0.058535	4.46597	5.17801	0.898764	-	hypothetical protein
	Afu7g05870	An07g02010	AO090005000451	76.4257	63.3496	30.3815	139.658	61.8827	5.8372	122.985	36.2278	33.2355	pre8	proteasome component Pre8, putative
	Afu4g13150	An01g08840	AO090009000266	21.7925	63.3447	7.92829	4.17213	2.80607	0.641595	5.42982	25.6008	0.368976	-	DUF159 domain protein
	Afu4g04130	An14g00700	AO090206000115	37.0717	63.2013	140.19	18.5289	12.9185	197.422	12.4908	13.5344	47.0544	-	mitochondrial ATPase (Afg1), putative
	Afu5g11920	An18g02470	AO090120000313	148.673	63.126	56.2527	99.8076	120.3	21.4379	79.3318	65.487	10.6827	-	Vacuolar ATP synthase subunit D, putative
	Afu2g15830	An15g06120	AO090012000239	45.9145	63.086	96.0424	25.565	30.0776	25.4091	6.36119	45.967	11.3226	-	RING and TRAF-type finger domain protein,putative
	Afu7g02310	An12g00320	AO090038000610	40.4709	63.0721	186.946	171.999	40.5023	538.132	296.766	114.182	749.026	-	adenine phosphoribosyltransferase 1
	Afu2g11140	An02g03110	AO090026000538	147.207	62.9448	329.371	81.8148	133.998	1024.84	121.024	129.379	568.311	-	AER126Wp
	Afu6g08870	An11g06610	AO090001000561	97.1005	62.9303	85.7923	68.4698	42.9455	163.199	17.0839	235.493	92.4728	-	nicotinamide mononucleotide adenylyltransferase
	Afu5g07860	An03g03860	AO090701000694	4.05627	62.9192	19.0421	9.93287	8.31952	11.3868	4.70639	5.41644	2.17018	-	phosphatase family protein
	Afu2g12060	An02g04130	AO090026000440	146.716	62.9004	76.8032	33.7398	42.4331	95.7646	22.9938	39.4382	47.8768	-	F-box and WD repeat-containing protein
	Afu3g03910	An13g01790	AO090038000138	3.87038	62.8396	27.1084	5.15348	19.2502	1.61672	5.19863	9.12831	1.06935	-	hypothetical protein
	Afu2g02830	An07g07180	AO090026000628	16.2051	62.8222	46.0675	4.61846	0.929009	5.7989	5.98189	9.91688	7.84949	-	hypothetical protein
	Afu5g02200	An02g10740	AO090102000295	79.7059	62.8158	304.548	45.6233	30.6074	509.224	51.2736	100.628	166.727	-	Mitochondrial import inner membrane translocasesubunit (TIM22), putative
	Afu6g04290	An09g02800	AO090701000122	46.8327	62.8082	42.7529	18.7884	18.5424	51.622	17.259	20.0987	72.9364	-	phosphoethanolamine N-methyltransferase,putative
	Afu4g04410	An14g00430	AO090206000053	45.8776	62.7424	83.7774	44.7799	9.97634	69.9999	34.4709	82.6704	5.54374	-	3-hydroxybutyryl-CoA dehydrogenase
	Afu5g08510	An07g05150	AO090120000201	20.7886	62.7076	33.3767	16.1219	0.47467	20.223	14.122	2.4662	10.5599	-	dynein family protein
	Afu2g04450	An11g03180	AO090003000237	35.5639	62.7008	23.9959	24.8536	18.9748	10.6541	7.12787	21.003	15.7781	-	HECT domain protein
	Afu4g11100	An04g05590	AO090003001110	23.0906	62.6397	19.1662	30.5956	17.0484	2.41141	24.3596	15.4888	23.6494	-	conserved hypothetical protein
	Afu2g03460	An07g07930	AO090120000240	57.7462	62.6082	183.589	22.2941	15.1888	236.928	23.0466	69.4413	127.918	-	C6 transcription factor (Leu3), putative
	Afu2g10430	An02g06140	AO090011000597	38.0367	62.604	13.5576	26.2704	0.723089	29.0156	5.25674	7.74118	6.96569	-	hypothetical protein
	Afu2g16900	An04g09000	AO090102000130	50.0303	62.5898	9.85659	7.28569	4.46371	2.38822	19.2293	7.08692	0.415768	-	epoxide hydrolase, putative
	Afu6g07800	An11g02690	AO090003000160	74.0156	62.5514	132.682	16.0376	40.1421	106.372	18.9161	28.652	55.0929	-	C6 finger domain protein, putative
	Afu5g12090	An18g02240	AO090120000325	193.233	62.4942	56.2117	32.2502	22.0573	13.7339	20.4181	35.8965	12.8412	-	conserved hypothetical protein
	Afu8g03990	An16g09200	AO090103000011	59.7155	62.4214	151.168	24.1868	21.1987	180.331	43.5498	23.6205	161.582	-	U5 snRNP component (116 kDa), putative
	Afu8g04000	An16g09190	AO090103000012	149.134	62.396	387.7	175.776	101.27	405.442	222.18	51.7532	209.392	erg10B	acetyl-coa acetyltransferase
	Afu2g12370	An02g04480	AO090026000369	68.8238	62.3048	211.593	10.8142	6.85142	209.344	33.7791	87.7521	233.439	-	conserved hypothetical protein
	Afu3g11160	An02g06910	AO090003000672	36.158	62.2747	41.0298	26.3365	1.16727	3.27816	12.7928	6.11825	4.9091	-	zinc metalloproteinase, putative
	Afu2g11650	An02g03710	AO090026000481	28.4184	62.2421	70.179	59.0976	83.0767	55.1518	15.3541	68.3791	31.0653	-	hypothetical protein
	Afu3g10240	An16g04100	AO090003001569	82.6556	62.2284	58.662	36.2654	44.4745	82.5768	14.8032	18.3146	49.3499	-	Ccr4-Not transcription complex subunit (NOT1),putative
	Afu1g07420	An07g09960	AO090012000993	107.115	62.1253	134.15	21.3513	12.8309	8.94105	29.5119	38.0053	33.5038	-	ER-Golgi SNARE complex subunit (Bet1), putative
	Afu4g13020	An01g08600	AO090009000286	34.4032	62.1126	50.2364	30.3216	29.9213	10.8127	21.5002	4.00336	3.33622	-	CCCH zinc finger and SMR domain protein
	Afu7g01800	An12g00860	AO090038000554	105.897	62.1046	50.8202	15.7158	7.58556	50.5307	18.0898	19.3214	48.7896	-	AT DNA binding protein, putative
	Afu6g04430	An15g00990	AO090701000107	33.9324	62.0372	232.422	137.855	145.689	283.759	37.8538	26.7875	127.428	-	ARD/ARD family protein, putative
	Afu5g11290	An01g02430	AO090026000714	37.6801	62.0283	135.868	24.5468	21.1653	19.8487	31.5117	7.50891	3.2867	-	D-amino acid oxidase
	Afu7g05785	An07g02120	AO090005000442	17.7021	61.9727	146.445	51.9285	5.34491	281.884	37.412	52.0057	106.272	-	0
	Afu2g13250	An02g02170	AO090026000284	140.218	61.9409	246.235	66.0366	91.003	384.165	38.0697	268.847	291.92	trpB	bifunctional tryptophan synthase TRPB
	Afu2g09870	An16g05260	AO090011000648	135.977	61.9306	408.364	184.462	49.2326	821.951	82.9144	125.448	1063.17	tif35	eukaryotic translation initiation factor 3subunit EifCg, putative
	Afu1g13590	An08g06670	AO090012001033	55.8913	61.8884	32.5902	30.9881	38.9331	2.2662	35.9097	66.8223	17.1677	-	conserved hypothetical protein
	Afu3g00150	An13g02310	AO090010000672	7.65735	61.8454	56.9717	5.77667	50.7955	73.2473	3.51726	9.44514	128.548	-	oxidoreductase, short-chaindehydrogenase/reductase family
	Afu5g07470	An15g02860	AO090701000656	10.7307	61.8252	34.392	6.25607	9.69934	24.3202	22.8671	109.953	2.22102	-	oxidoreductase, short-chaindehydrogenase/reductase family
	Afu2g15180	An09g03440	AO090012000301	108.576	61.6926	6.03022	62.538	113.256	2.76469	43.2647	167.315	2.65662	-	hypothetical protein
	Afu3g05780	An11g10820	AO090020000046	6.80512	61.6889	36.1999	11.1883	17.9341	13.5093	48.3486	30.5287	23.6635	lreA	GATA transcription factor (LreA), putative
	Afu7g02170	An12g00490	AO090038000594	76.5216	61.6866	125.499	13.6738	41.2996	27.7132	13.8872	18.2528	41.8262	cyp8	RNA binding protein, putative
	Afu5g07920	An03g04130	AO090701000703	22.5732	61.6593	43.4607	14.6268	16.4969	21.5935	18.9204	27.8901	30.1386	-	hypothetical protein
	Afu2g00970	An10g00570	AO090701000350	10.7599	61.6503	97.7333	2.34767	4.75517	3.07054	10.3939	40.433	24.3893	-	alcohol dehydrogenase, zinc-containing
	Afu5g03560	An09g05970	AO090102000566	119.579	61.591	237.545	86.7315	39.0513	440.604	83.6483	81.1455	238.456	-	glutamyl-tRNA synthetase
	Afu1g12930	An08g05820	AO090012000600	20.2379	61.5626	39.548	29.1886	38.6266	8.13165	21.1024	172.745	27.2156	gpaB	G protein complex alpha subunit GpaB
	Afu8g02790	An03g06900	AO090010000771	14.6953	61.5557	72.9221	18.4989	10.3227	18.7337	9.8305	8.51903	20.0366	-	exocyst complex component sec10, putative
	Afu2g03760	An07g08370	AO090005001504	157.598	61.4838	127.344	125.088	16.9391	425.725	73.82	22.1877	279.367	-	ssu72 protein
	Afu2g14290	An02g00980	AO090023000114	12.2098	61.4408	5.36507	74.1926	38.7063	0.311297	38.6547	238.906	2.31987	-	Initiation factor 2 subunit family subfamily,putative
	Afu2g12210	An02g04280	AO090026000425	36.7698	61.4077	40.39	20.6275	26.5999	22.3273	9.14975	38.0302	17.6583	sin1	stress activated MAP kinase interacting protein,putative
	Afu4g10100	An04g06960	AO090003001215	14.2113	61.4064	132.901	13.4611	69.933	174.13	14.6538	454.532	23.0701	-	FAD binding domain protein
	Afu3g13440	An02g09310	AO090012000787	77.5799	61.349	20.8506	130.844	146.958	1.29978	27.099	14.5614	1.84431	-	stomatin family protein
	Afu2g11960	An02g04030	AO090026000449	69.7819	61.3448	40.3183	30.7398	46.7864	8.97068	21.7732	17.2387	20.6066	-	exocyst complex 70 kDa subunit, putative
	Afu3g05690	An11g10950	AO090020000038	58.9477	61.3149	35.4387	37.2094	51.9773	18.5844	42.8062	68.7185	54.8043	-	integral membrane protein, putative
	Afu2g12430	An02g04620	AO090026000390	111.205	61.3044	160.891	20.4928	35.8594	68.7344	18.6242	14.0457	93.9695	-	hypothetical protein
	Afu2g04430	An11g03290	AO090003000235	56.6053	61.2914	48.5326	21.484	80.8665	49.0383	30.2898	37.5055	86.0038	-	DUF21 and CBS domain protein (Mam3), putative
	Afu5g09650	An07g03210	AO090020000594	28.3535	61.2277	48.0198	25.4113	6.3631	8.90974	15.7688	13.0754	10.4058	-	small monomeric GTPase (Gtr1), putative
	Afu1g12065	An08g04380	AO090001000338	80.9286	61.1587	355.292	64.4216	121.642	618.332	78.8883	126.51	469.213	-	40S ribosomal protein Mrp17
	Afu3g05890	An11g10710	AO090020000058	41.912	61.0114	139.728	36.6875	46.8074	102.575	32.0796	34.548	78.0204	-	transcription elongation factor SPT6, putative
	Afu1g03070	An01g05300	AO090005000807	56.7153	60.9704	93.1638	17.1441	38.4946	63.8439	19.8609	21.9918	54.1853	-	transcription initiation factor TFIID subunit,putative
	Afu3g13310	An02g09190	AO090012000802	122.325	60.954	223.934	60.8098	57.7443	838.048	104.057	128.418	497.166	-	conserved hypothetical protein
	Afu3g05430	An11g11210	AO090020000013	86.623	60.912	130.997	40.3142	2.47708	113.239	29.8553	44.6975	109.904	-	ATP dependent RNA helicase (Dhh1), putative
	Afu1g02420	An01g05770	AO090005000854	32.0541	60.9054	42.5969	35.7114	0.899364	31.6514	21.7684	45.3621	37.1608	-	conserved hypothetical protein
	Afu4g07420	An04g01800	AO090023000831	187.112	60.8686	69.9343	105.415	30.7029	4.3229	148.463	52.952	22.0866	-	proteasome component Pup3, putative
	Afu4g07710	An04g02090	AO090023000801	57.8613	60.855	251.303	168.421	84.4185	28.2224	53.648	47.927	63.8653	-	pyruvate carboxylase
	Afu6g07540	An11g02360	AO090003000198	111.562	60.8301	115.443	53.9734	21.0574	113.73	65.1386	28.7565	174.671	-	t-complex protein 1, epsilon subunit, putative
	Afu4g04360	An14g00480	AO090206000056	86.6775	60.804	80.2635	14.8815	29.2018	81.3693	27.4353	67.2146	147.199	-	subunit of TFIIH and nucleotide excision repairfactor 3 complexes (Tfb2), putative
	Afu3g10910	An02g06720	AO090003000638	6.08778	60.7745	2.90328	4.06222	3.30522	0	14.6471	8.74063	0.677374	-	glutaminase A
	Afu3g05910	An11g10680	AO090020000061	57.8764	60.7545	51.0794	30.6637	20.8075	14.2479	19.5962	24.6327	39.6058	-	hypothetical protein
	Afu5g10640	An02g02010	AO090124000024	71.8134	60.6904	339.501	74.0475	18.0047	883.096	68.0457	86.0968	274.757	-	tyrosyl-tRNA synthetase
	Afu1g02110	An01g06150	AO090005000886	188.431	60.6313	380.193	88.8391	125.391	148.399	124.471	128.841	296.464	-	phospho-2-dehydro-3-deoxyheptonate aldolase
	Afu4g08080	An04g02510	AO090023000761	17.6768	60.5911	11.9423	8.84762	35.0916	1.34326	9.03764	13.2581	9.84443	-	hypothetical protein
	Afu5g08820	An07g04590	AO090020000448	12.7927	60.5722	40.3213	19.7308	22.8846	6.55394	7.46774	20.979	6.79137	-	splicing coactivator subunit SRm300, putative
	Afu2g12410	An02g04540	AO090026000373	68.9302	60.55	44.5936	12.9003	5.56656	3.0435	49.6696	55.743	85.1878	-	conserved hypothetical protein
	Afu1g04490	An01g03610	AO090003000869	29.8964	60.381	45.9155	30.4976	42.1318	5.21413	27.3516	55.6951	6.04935	-	hypothetical protein
	Afu1g05870	An18g03580	AO090009000355	57.4823	60.3746	36.3982	12.0997	51.9252	3.72907	24.9766	459.917	5.6575	-	scs3 protein
	Afu8g06440	An04g09820	AO090138000040	14.8598	60.3497	16.1771	4.04688	1.36667	0.886314	2.20687	9.35067	1.84848	-	fructosyl amine
	Afu3g07590	An02g12980	AO090020000134	32.6013	60.325	80.3502	25.2059	44.6965	61.7842	17.7173	75.8181	63.3746	-	ER-Golgi SNARE complex subunit (Sed5), putative
	Afu3g09600	An16g03090	AO090005001291	184.116	60.2117	973.394	140.464	170.969	2623.81	153.947	315.053	1911.24	sik1	sik1 protein
	Afu3g06610	An11g09690	AO090020000338	330.017	60.1978	59.0192	122.501	30.1083	1.69122	101.148	32.512	36.698	-	proteasome regulatory particle subunit (RpnE),putative
	Afu1g09630	An08g01230	AO090012000905	84.7413	60.1541	59.9867	32.0237	14.3299	44.1652	31.668	24.4874	35.8207	-	PAB1 binding protein (Pbp1), putative
	Afu3g13230	An02g09080	AO090012000810	18.7096	60.1403	15.7485	10.882	3.70022	6.49209	5.87682	8.46497	4.96024	-	AT DNA binding protein, putative
	Afu1g10710	An08g02800	AO090038000349	58.733	60.1231	101.396	29.9054	53.0103	75.1871	24.0867	57.7438	90.5495	-	mRNA splicing protein (Prp5), putative
	Afu5g12430	An14g06790	AO090120000364	48.2605	60.1041	73.1735	23.5861	27.9022	19.8825	24.937	44.5224	26.2819	-	aminomethyltransferase, probable (imported),putative
	Afu8g05230	An16g07490	AO090005000624	9.05745	60.0223	28.5055	3.03568	37.0278	2.88472	21.0043	35.2909	3.215	-	2-hydroxyphytanoyl-CoA lyase, putative
	Afu7g04060	An13g00540	AO090005000085	75.5279	60.0146	224.282	64.1892	33.374	377.757	124.102	134.714	294.973	-	hypothetical protein
	Afu4g10990	An04g05680	AO090003001119	38.4302	59.9727	31.5449	30.1423	110.648	31.8187	5.85223	4.22868	1.73136	-	transporter protein smf2
	Afu1g09540	An08g01110	AO090012000916	33.6164	59.9619	71.6273	30.2287	103.055	15.0071	38.7304	40.989	9.87864	-	negative regulator of cdc42p
	Afu3g05830	An11g10770	AO090020000051	145.701	59.9538	35.8746	4.546	1.65209	0.828677	20.1663	34.3453	14.7315	-	conserved hypothetical protein
	Afu1g05900	An18g03700	AO090009000345	52.7328	59.9507	230.336	42.9591	116.017	462.534	31.0606	87.0333	169.257	-	DnaJ and TPR domain protein
	Afu7g02360	An12g00220	AO090038000615	84.8162	59.9431	160.823	82.4264	103.986	193.795	138.323	97.0918	253.898	-	hypothetical protein
	Afu3g08290	An02g11940	AO090005001447	12.2613	59.876	31.3253	28.8352	64.7549	3.07631	51.098	11.9253	13.5099	-	aspartyl aminopeptidase
	Afu8g05270	An16g07460	AO090005000622	50.8076	59.8647	57.7973	18.6334	18.4987	44.3993	19.1276	41.4085	36.7939	-	C6 transcription factor, putative
	Afu3g05520	An11g11120	AO090020000024	26.1107	59.8468	72.8656	73.3842	306.874	82.0021	47.9313	304.335	63.7893	-	oxysterol binding protein (Orp8), putative
	Afu3g10420	An16g04350	AO090003000591	192.041	59.7795	125.293	62.7168	42.1577	262.813	41.511	92.8187	224.344	-	conserved hypothetical protein
	Afu6g10080	An11g01400	AO090026000379	61.3734	59.7148	18.6796	14.2148	15.0342	6.07075	0	0.549598	0	-	conserved hypothetical protein
	Afu4g03960	An14g00920	AO090011000961	30.4543	59.6673	64.6251	21.6306	28.9383	147.269	22.9109	109.649	18.7645	farA	C6 transcription factor (Ctf1A), putative
	Afu2g16230	An15g06600	AO090102000244	128.155	59.5931	126.373	119.884	56.0449	183.662	107.065	51.9039	81.691	-	C2H2 finger domain protein, putative
	Afu6g04705	An15g00600	AO090701000069	24.7812	59.5871	37.3076	36.6594	69.2043	20.6033	28.2649	35.2575	9.31365	-	0
	Afu5g09190	An07g03920	AO090020000515	220.16	59.5846	46.7005	285.007	23.9026	40.0121	42.0818	45.8983	22.666	-	ABC bile acid transporter, putative
	Afu1g02670	An01g05510	AO090005000825	108.794	59.5301	92.4167	89.7598	65.0112	17.7644	76.3986	39.3369	17.0667	-	ARP2/3 complex 34 kDa subunit , putative
	Afu6g07530	An07g08880	AO090005001668	8.48429	59.5242	36.747	9.03387	46.9878	34.9984	32.2661	26.5943	13.2183	-	bZIP transcription factor, putative
	Afu5g09570	An07g03360	AO090020000584	49.7552	59.5216	38.4802	29.1449	1.64342	51.9575	27.0607	76.8446	70.0945	-	WW domain protein
	Afu5g05760	An17g02130	AO090009000687	64.0052	59.4977	319.792	23.1399	2.60234	83.7841	26.4546	42.7531	82.057	-	NTP binding protein, putative
	Afu4g07560	An04g01920	AO090023000819	60.4824	59.4567	81.4039	20.6981	14.2639	131.518	14.8169	43.1683	75.6026	-	MYB and HSA domain protein
	Afu3g10310	An16g04170	AO090003000571	97.7355	59.3764	291.64	71.0728	73.9312	369.59	101.075	212.459	433.551	-	acetolactate synthase, large subunit, putative
	Afu1g02150	An01g06110	AO090005000883	97.0182	59.3574	105.719	33.0675	7.88997	243.109	69.941	36.3993	166.738	-	glycerol 3-phosphate dehydrogenase (GfdA),putative
	Afu7g00350	An03g03640	AO090023000140	22.6019	59.3185	568.891	141.031	25.6712	199.356	122.959	33.8748	44.1623	-	conserved hypothetical protein
	Afu5g09300	An07g03690	AO090020000536	168.554	59.2832	121.082	81.8678	85.9644	126.951	15.0141	56.9578	35.1201	-	amino acid transporter, putative
	Afu1g12980	An08g05890	AO090012000595	8.03842	59.244	25.6266	11.2619	38.6273	2.23923	2.65399	25.2298	4.52034	-	conserved hypothetical protein
	Afu1g03840	An01g02620	AO090003000963	153.553	59.2195	57.1483	77.2044	3.80632	30.8303	54.8149	12.6068	77.5868	-	CCAAT-binding factor complex subunit HapC
	Afu4g04560	An14g00260	AO090206000132	8.32948	59.1508	35.7518	4.22924	15.6484	2.10723	6.13462	10.2828	9.08256	-	GTP binding protein, putative
	Afu3g13320	An02g09200	AO090012000801	115.298	59.1308	1003.64	425.381	270.878	3879.73	373.322	580.817	6215.58	rps0	40S ribosomal protein S0, putative
	Afu2g06300	An02g14940	AO090001000748	52.396	59.0318	75.0609	6.51281	21.7552	13.192	15.6471	22.071	42.816	-	nuclear division rft1 protein
	Afu3g09770	An16g03400	AO090005001273	102.845	59.023	127.722	35.9482	34.1592	111.646	30.2781	64.3599	70.2244	-	RNA recognition motif. (a.k.a. RRM, RBD, or RNPdomain) protein
	Afu4g03640	An14g01580	AO090011000290	97.3247	58.9403	149.756	48.754	213.972	201.386	33.0821	190.614	127.321	-	RRM-containing RNA binding protein
	Afu5g11460	An18g04480	AO090026000688	45.0517	58.9126	115.333	12.66	68.6089	43.2635	28.2107	25.7775	43.8647	-	transcription initiation factor TFIID 23 kDasubunit, putative
	Afu2g09710	An16g05510	AO090011000669	30.6279	58.8993	45.6582	4.35692	4.74658	0.363538	14.5044	10.1541	7.81464	npkA	protein kinase (NpkA), putative
	Afu5g12640	An14g06560	AO090120000390	37.7758	58.7269	104.773	7.38502	14.5257	58.4527	10.3482	91.4078	43.2934	-	DNA polymerase gamma
	Afu2g08840	An12g04490	AO090011000816	108.684	58.6509	10.8418	1.61228	21.8895	0.493267	0.901357	3.66417	3.21565	-	terminal deoxynucleotidyl transferase, putative
	Afu6g07770	An11g02620	AO090003000164	114.115	58.6288	393.329	97.2598	8.16095	201.199	52.5112	35.3056	422.453	-	alanine aminotransferase, putative
	Afu4g10760	An04g05930	AO090003001139	35.0455	58.5796	89.6698	42.6924	42.0561	30.0239	37.6304	25.4773	26.6479	-	steroid alpha reductase family protein
	Afu2g01990	An07g05800	AO090011000469	41.4849	58.572	302.761	130.872	27.0696	176.575	19.9732	24.6086	88.0518	-	Signal recognition particle 14kD protein domaincontaining protein
	Afu4g06830	An04g01350	AO090023000897	72.6347	58.5554	108.071	83.491	18.751	134.868	54.2012	244.653	236.377	-	SUMO conjugating enzyme (UbcI), putative
	Afu1g04790	An01g03700	AO090003000861	106.43	58.5526	50.9325	50.5664	14.9073	159.269	37.5818	20.4619	53.0959	-	NIF domain protein
	Afu1g13450	An08g06520	AO090012000535	46.0964	58.5151	128.456	53.7077	44.2478	88.6854	40.0692	43.6318	68.8739	-	vegetative cell wall protein gp1
	Afu1g05745	An18g03540	AO090009000359	1.59111	58.405	10.3207	1.7081	109.16	2.12765	4.15818	289.818	1.70598	-	hypothetical protein
	Afu7g05380	An07g02820	AO090005000378	171.658	58.3802	10.0631	81.8747	80.8955	2.92641	57.133	65.0431	18.5208	-	conserved hypothetical protein
	Afu2g15820	An15g06110	AO090012000240	41.313	58.3773	82.7368	57.1884	70.4367	44.7049	20.6341	98.3158	24.6431	-	SNARE domain protein
	Afu5g13890	An14g05310	AO090113000079	88.9162	58.3566	146.044	38.5867	48.3742	53.355	25.2873	66.9012	58.4274	-	SNF7 family protein
	Afu2g10620	An02g05860	AO090011000574	74.654	58.3555	108.209	58.3985	10.8653	220.721	49.1612	48.7006	92.8729	-	serine/threonine protein kinase, putative
	Afu4g07340	An04g01730	AO090023000839	50.5598	58.3536	73.8845	47.0281	65.883	280.014	22.4375	27.8069	98.1459	-	ubiquitin fusion degradation protein (UfdB),putative
	Afu1g02170	An01g06080	AO090005000882	44.4643	58.2929	48.2433	26.2385	8.83072	24.8936	20.9481	10.2387	79.4764	-	ATP-dependent Clp protease, putative
	Afu2g14620	An15g03880	AO090005000082	64.4539	58.2816	24.71	16.4434	9.84411	2.47589	3.80747	1.01359	1.65651	-	hypothetical protein
	Afu5g13490	An14g04960	AO090120000498	172.705	58.2254	468.982	57.2223	13.4169	629.839	98.8729	59.8813	651.665	-	mitochondrial ribosomal protein L43, putative
	Afu2g04290	An11g02990	AO090003000217	28.4214	58.21	27.0787	12.9735	16.0683	3.82633	6.05856	8.03981	5.88645	-	cytochrome P450 monooxygenase, putative
	Afu2g14820	An15g03410	AO090026000793	59.9519	58.2064	21.0172	19.3913	10.0646	1.7728	5.60739	20.5366	1.95395	-	hypothetical protein
	Afu2g01210	An10g00360	AO090701000397	983.685	58.1686	223.285	45.97	8.65769	66.1844	50.4922	51.574	67.9951	-	ATP dependent RNA helicase (Dbp5), putative
	Afu7g00920	An06g01990	AO090103000211	13.6637	58.1565	186.107	1.34617	2.47877	16.9207	2.76808	291.199	251.853	-	hypothetical protein
	Afu7g00470	An12g03160	AO090010000688	21.5987	58.1299	22.1275	1.35773	6.92255	3.88981	2.51626	14.8985	4.17305	-	hypothetical protein
	Afu4g11860	An01g07010	AO090003001028	38.2114	58.1005	49.9638	19.7348	5.05769	39.0539	13.0852	16.9316	31.2512	-	formin binding protein 21
	Afu4g10750	An04g05940	AO090003001140	112.063	58.0755	131.267	24.1824	17.6244	38.0573	24.8903	20.9754	24.9455	-	alpha-1,6-mannosyltransferase subunit (Mnn11),putative
	Afu5g01840	An16g01550	AO090003001340	53.0394	58.0156	28.931	5.58868	3.76032	0.65605	7.38364	29.9911	5.79516	-	conserved hypothetical protein
	Afu3g02370	An01g01080	AO090120000042	22.8759	57.9622	91.166	6.59214	6.52116	20.8958	19.8345	24.4603	14.238	-	oxidoreductase, short-chaindehydrogenase/reductase family, putative
	Afu6g07290	An07g09160	AO090005001572	142.275	57.8922	99.6204	172.915	149.746	54.0716	86.4669	58.9721	45.8662	-	endosomal cargo receptor (Erv14), putative
	Afu8g04110	An16g09020	AO090103000025	6.78077	57.8895	6.65842	21.7311	183.829	7.43523	3.0654	85.9152	12.9592	-	DUF895 domain membrane protein
	Afu2g16750	An04g08760	AO090102000150	121.583	57.8873	379.575	58.2972	47.8108	1195.26	31.1665	251.65	595.445	-	nonsense-mediated mRNA decay protein 3
	Afu1g07050	An07g09610	AO090012000957	12.3929	57.8609	43.2664	16.9955	136.439	2.89623	16.5997	17.3739	9.74176	-	armadillo repeat protein
	Afu3g09910	An16g03590	AO090003000509	53.137	57.7558	213.692	94.647	93.2426	898.449	142.824	159.662	149.22	-	phosphatidylinositol transporter, putative
	Afu4g11330	An04g05270	AO090003001087	247.948	57.6988	340.451	51.397	56.6889	1086.17	139.476	222.897	756.991	-	Aha1 domain family
	Afu7g01680	An12g01030	AO090038000536	18.6686	57.6875	68.4837	11.9774	14.0714	25.8677	14.6876	460.511	92.3737	-	hypothetical protein
	Afu3g06440	An11g09900	AO090020000106	105.306	57.6477	118.625	24.6984	16.715	114.258	37.3984	46.1228	187.71	-	pre-mrna splicing factor
	Afu3g14110	An09g04520	AO090012000653	23.8521	57.6445	220.011	46.0954	59.1746	654.67	15.0652	38.0173	245.252	-	conserved hypothetical protein
	Afu1g15890	An01g14310	AO090005001111	14.2867	57.4981	29.3193	17.5652	36.7154	7.43774	11.386	16.8691	1.67877	-	SacI domain protein
	Afu2g05190	An11g05280	AO090003000325	43.8786	57.4619	19.3269	4.6509	11.109	0.0884473	4.71247	0.287027	0.0525377	-	monosaccharide transporter
	Afu7g02480	An12g00120	AO090038000624	42.6493	57.4572	61.5813	15.6984	12.9543	18.5042	17.7459	28.2525	35.4279	-	oxysterol binding protein (Osh1), putative
	Afu5g07210	An17g00630	AO090701000235	107.492	57.431	349.022	33.0928	147.085	364.158	35.4767	149.891	106.591	met2	homoserine O-acetyltransferase, putative
	Afu1g13380	An08g06450	AO090012000541	8.8538	57.355	31.3365	24.2978	185.704	55.327	20.3605	3.33751	5.96	-	hydantoin racemase (Dcg1), putative
	Afu5g05690	An17g02200	AO090009000693	99.4318	57.2967	154.459	40.9814	22.6765	97.8528	16.4959	6.3666	29.4833	-	chorismate mutase/prephenate dehydratase
	Afu4g09990	An04g07070	AO090003001233	24.1611	57.2082	28.2708	142.807	101.812	17.7146	18.1768	17.3858	11.6485	-	Nucleoside transporter family
	Afu4g07360	An04g01750	AO090023000837	101.252	57.1523	549.575	305.863	194.359	823.117	236.385	158.925	321.092	metH	5-methyltetrahydropteroyltriglutamate--homocysteine S-methyltransferase
	Afu4g09960	An04g07090	AO090003001238	55.3132	57.0979	113.584	89.1136	163.735	298.844	39.7797	373.711	139.114	-	conserved hypothetical protein
	Afu1g12920	An08g05790	AO090012000601	10.621	57.0619	13.7288	178.555	11.7785	0.739348	46.9538	12.7547	0.97888	glpV	glycogen phosphorylase 1; possible glycogenphosphorylase
	Afu6g09590	An11g07750	AO090012000365	6.68451	57.0324	2.59131	50.6681	17.7847	2.09305	3.73667	24.1248	0.166635	-	alcohol dehydrogenase, zinc-containing,putative
	Afu5g14660	An12g10000	AO090005000509	23.831	57.007	1.54371	5.55406	2.52049	7.30459	86.5466	0.264188	0.773716	-	GABA permease, putative
	Afu4g06960	An04g01300	AO090023000891	39.4161	56.9751	33.4849	85.8635	8.5621	1.28319	34.7825	31.1968	4.39252	-	UBX domain protein, putative
	Afu6g08600	An11g05530	AO090001000521	61.3375	56.9517	41.8266	18.5198	11.5487	25.8612	13.166	20.9345	25.7468	-	transcription factor TFIID complex 145 kDasubunit, putative
	Afu5g11020	An14g02390	AO090026000749	5.56308	56.9145	31.8633	17.3816	27.4702	0.421431	1.1038	19.391	1.36513	-	ammonium transporter
	Afu2g05000	An11g04730	AO090003000302	13.4113	56.834	55.004	24.6605	5.84965	8.88693	27.2519	2.11142	0.724644	-	proline iminopeptidase
	Afu2g01220	An10g00350	AO090701000398	160.898	56.8073	29.6553	30.7727	12.0512	0.930782	96.68	8.43645	0.789015	-	GTP cyclohydrolase II, putative
	Afu5g02550	An02g10220	AO090102000370	13.5095	56.7004	34.4382	4.68672	14.0527	5.94946	4.6842	5.33371	15.3479	-	conserved hypothetical protein
	Afu5g06370	An17g01350	AO090009000619	20.0664	56.5612	75.0951	14.2808	0.917731	49.0153	15.6971	12.704	44.4803	-	hypothetical protein
	Afu1g08920	An08g00410	AO090005001634	25.4609	56.5432	45.295	29.936	253.579	7.27883	16.9203	43.8555	30.8033	-	IQ calmodulin-binding motif domain protein
	Afu7g01640	An12g01060	AO090038000532	46.4043	56.5402	36.639	17.1148	28.6266	21.949	13.4906	20.3088	14.2258	-	C6 transcription factor, putative
	Afu5g07890	An03g03900	AO090701000700	162.655	56.5188	129.197	71.8619	81.6347	31.3344	98.2947	74.9817	28.7086	-	Single-strand binding protein family domainprotein
	Afu5g12960	An14g06250	AO090120000418	6.58266	56.5068	11.5615	6.65122	93.7864	6.72175	8.88546	96.8523	20.248	atfB	bZIP transcription factor (Atf21), putative
	Afu2g16470	An15g06900	AO090102000209	45.0915	56.3852	25.7775	15.718	36.3785	0	8.78509	25.1132	5.92004	-	ubiquitin conjugating enzyme (UbcF), putative
	Afu3g05530	An11g11110	AO090020000025	12.3591	56.2052	35.7941	22.6662	0.732292	1.47784	21.7287	2.4271	0.747987	-	condensin complex component cnd1
	Afu2g04620	An11g04180	AO090003000257	56.4895	56.17	158.349	119.937	175.586	479.326	163.175	38.6791	305.928	bipA	ER Hsp70 chaperone BiP, putative
	Afu6g13320	An08g10040	AO090003000456	24.9961	56.0397	1.36456	0.206469	4.44157	0	0	3.02871	0.221751	-	Rho guanyl nucleotide exchange factor, putative
	Afu4g11650	An04g04750	AO090003001055	74.2624	56.0376	93.7086	143.655	70.0268	476.216	183.069	193.764	468.649	kgd1	2-oxoglutarate dehydrogenase complex alphasubunit, putative
	Afu4g03460	An14g02540	AO090011000215	451.155	56.0084	105.355	346.962	1.25507	24.3108	331.492	42.8238	179.912	srbB	HLH DNA binding domain protein, putative
	Afu2g16400	An15g06790	AO090102000222	183.086	55.9849	309.451	128.99	37.8608	640.944	64.9702	101.093	641.924	-	translation initiation factor 4B
	Afu6g11060	An08g07800	AO090023000511	46.4477	55.9105	241.506	39.2696	19.1115	450.279	25.3371	18.5439	78.0935	-	DnaJ domain protein
	Afu5g07830	An03g03830	AO090701000691	24.7119	55.8694	30.8329	24.8993	21.0714	64.4095	18.655	63.6093	46.3862	-	DUF625 domain protein, putative
	Afu5g07100	An17g00320	AO090701000270	21.331	55.7172	18.448	19.5605	6.97517	0.841789	21.2311	17.8894	13.8322	-	GRAM domain protein
	Afu7g02210	An12g00450	AO090038000597	23.9847	55.6333	259.652	14.4829	21.9371	423.258	24.4079	63.7266	291.244	-	conserved hypothetical protein
	Afu2g08580	An12g03940	AO090011000845	149.453	55.6315	349.393	12.7995	121.17	138.921	54.6723	90.4072	129.552	-	pyridoxine
	Afu7g04320	An13g00870	AO090005000117	70.7518	55.6131	66.3954	38.3341	10.4791	7.91162	27.3726	42.5963	23.8452	-	UBX domain protein (Ubx5), putative
	Afu2g13680	An02g05490	AO090026000231	155.561	55.6126	47.99	63.4226	56.1543	152.416	57.1875	23.9155	45.6074	-	calcium/calmodulin-dependent protein kinase,putative
	Afu4g04590	An14g00250	AO090206000031	38.9778	55.6074	17.5687	17.1537	16.5359	5.52952	20.4304	96.034	8.56808	-	ubiquinone biosynthesis protein, putative
	Afu5g08330	An03g04650	AO090701000760	26.4028	55.6071	80.2426	18.5207	40.2443	54.027	21.6517	60.91	36.9253	-	RNA binding protein
	Afu1g05050	An01g04260	AO090003000802	10.8979	55.5968	183.226	11.7667	28.375	231.117	18.1278	54.1452	145.806	-	cytosine deaminase, putative
	Afu2g10950	An02g02840	AO090026000556	12.2395	55.5694	59.5001	0.093772	0.196483	0.0584025	0.598726	30.9242	6.83519	-	hypothetical protein
	Afu1g04560	An01g03550	AO090003000879	106.088	55.5671	72.7522	39.0028	19.0194	45.1028	13.5335	58.4512	67.5053	-	urease
	Afu2g12870	An02g01580	AO090026000347	84.7211	55.5479	65.1355	58.316	114.973	17.5853	42.2641	43.99	36.9955	sec17	vesicular-fusion protein sec17
	Afu6g09000	An11g06750	AO090001000576	267.58	55.5384	85.3612	22.0318	42.9657	98.6556	10.5064	22.483	78.5579	-	PHD finger domain protein, putative
	Afu7g05720	An07g02180	AO090005000436	75.3003	55.5309	457.952	218.55	73.2424	429	346.072	94.2091	961.304	-	pyruvate dehydrogenase complex, dihydrolipoamideacetyltransferase component, putative
	Afu2g02850	An07g07210	AO090026000631	36.7093	55.4467	32.7154	13.2791	7.3906	12.1093	15.8775	10.4491	22.1681	-	serine/threonine protein kinase, putative
	Afu2g09160	An12g04810	AO090011000780	41.5485	55.3785	99.5543	19.8616	21.4819	84.6752	33.403	93.6787	212.538	-	sua5 protein
	Afu2g09830	An16g05370	AO090011000652	91.4763	55.3488	167.724	46.2339	28.2631	255.005	47.4516	40.8723	134.262	-	ARF GTPase activator (Glo3), putative
	Afu5g11560	An18g03200	AO090026000672	143.734	55.3241	72.2326	61.4038	57.6207	5.69045	92.8191	53.2433	29.3986	-	Arp2/3 complex subunit (Arp3), putative
	Afu4g00870	An08g09420	AO090011000195	0.291563	55.3216	3.40713	3.69794	0.143489	0	0.365537	0.28498	0	-	antigenic cell wall galactomannoprotein,putative
	Afu2g08870	An12g04570	AO090011000810	145.265	55.3174	155.966	49.4632	11.3522	266.447	39.6882	49.4554	217.759	-	cell cycle control protein (Cwf15), putative
	Afu5g09790	An15g05030	AO090010000330	1.60473	55.274	13.589	25.2915	3.59038	0.384192	15.9269	0.98029	0	-	beta-lactamase
	Afu4g05850	An04g00040	AO090672000003	86.8824	55.2573	111.164	46.3876	41.7118	93.6509	33.9219	24.4377	47.3351	-	malonyl CoA-acyl carrier protein transacylase
	Afu1g07310	An07g09850	AO090012000984	57.0324	55.2507	70.8751	39.8097	55.0942	14.3387	24.4066	25.1134	22.0426	-	conserved hypothetical protein
	Afu7g03670	An13g00010	AO090673000004	220.345	55.1901	58.4028	33.1449	15.6374	75.797	54.6996	27.9781	93.0602	-	hypothetical protein
	Afu3g04260	An01g00030	AO090124000087	29.7584	55.1234	211.39	42.1512	25.4187	467.401	19.8593	31.2577	231.709	-	hgh1 protein
	Afu4g04650	An14g00190	AO090206000024	7.55413	55.0887	36.2992	39.3184	15.631	9.0762	8.25482	1.98586	5.85627	-	hypothetical protein
	Afu5g12270	An01g02120	AO090120000346	175.253	55.0513	781.366	57.788	4.52956	1641.31	88.4828	176.563	962.455	-	rRNA processing protein (Ebp2), putative
	Afu2g11290	An04g08330	AO090026000521	14.7052	55.042	194.836	16.0726	24.6052	166.982	62.7418	59.5851	415.413	-	orotate phosphoribosyltransferase
	Afu4g04520	An14g00310	AO090206000040	155.843	55.0398	238.232	203.566	91.017	657.473	282.796	180.356	633.443	-	succinyl-CoA synthetase beta subunit, putative
	Afu1g15450	An01g13920	AO090005001150	90.2801	54.9509	782.049	72.3193	153.623	627.563	133.796	253.766	352.794	-	adenylosuccinate synthetase
	Afu4g06090	An04g00360	AO090023000986	118.601	54.8809	118.701	51.2906	35.3812	73.2225	116.651	60.2776	99.0487	-	nuclear pore complex subunit (SEC13), putative
	Afu2g17170	An04g09230	AO090102000102	28.7058	54.8684	56.8544	11.7863	10.0598	58.9562	16.1435	54.4973	75.4931	-	Nha1p
	Afu3g06130	An11g10330	AO090020000086	41.354	54.8623	5.98995	30.8911	16.8386	2.02615	13.0576	37.6839	4.4677	-	conserved hypothetical protein
	Afu8g01730	An11g10610	AO090020000066	7.69947	54.8157	29.3971	16.6124	20.3851	10.6323	12.8429	10.3427	41.7899	-	Glycosyl transferase family 8 domain containingprotein
	Afu7g00720	An12g10400	AO090701000239	7.94225	54.8105	54.8755	10.0741	24.8972	3.60369	20.044	11.5187	17.1767	-	hypothetical protein
	Afu5g01450	An16g00910	AO090012000675	7.62242	54.8056	70.1327	68.7721	43.495	19.5556	57.2831	20.3359	47.0153	-	NADH-dependent flavin oxidoreductase, putative
	Afu1g10310	An08g02210	AO090038000399	185.188	54.7437	363.382	98.7944	43.7533	947.487	78.4344	97.0316	972.583	-	RNase L inhibitor of the ABC superfamily,putative
	Afu2g16890	An04g08990	AO090102000131	8.27667	54.7265	13.0205	1.93375	24.7267	271.631	8.80836	32.0228	6.35104	-	conserved hypothetical protein
	Afu1g12990	An08g05900	AO090012000593	4.50616	54.7229	9.19924	18.8292	5.55002	0.717254	20.9235	461.245	11.7899	-	membrane protein, putative
	Afu4g07530	An04g01890	AO090023000822	46.7344	54.7152	30.403	8.39107	26.8603	5.8935	7.66329	11.4635	7.99675	-	hypothetical protein
	Afu2g12490	An02g04680	AO090026000395	68.3545	54.6506	17.4262	5.80469	19.419	19.9414	3.23316	12.2127	1.65707	-	lipase, putative
	Afu1g06730	An18g05780	AO090001000761	1.813	54.599	3.94595	3.87419	39.887	2.59164	3.61629	11.1207	6.35511	-	Lanthionine synthetase C-like proteinsuperfamily
	Afu5g14230	An14g05670	AO090001000213	26.7347	54.5416	12.419	52.6298	2.81098	1.07977	31.9312	1.93074	2.10539	-	C6 transcription factor, putative
	Afu4g13580	An01g09390	AO090009000211	7.44019	54.5305	23.7106	4.70568	16.5428	0.455896	8.10463	1.05963	0.538767	-	gamma-glutamyltranspeptidase
	Afu2g10380	An16g04580	AO090011000599	75.8943	54.5237	284.752	102.393	52.0313	649.562	78.8046	130.342	846.495	-	eukaryotic translation initiation factor 3subunit EifCl, putative
	Afu3g08540	An02g12230	AO090005001422	67.7833	54.5222	50.2453	30.1783	10.8466	32.9264	14.3146	19.5029	4.75977	-	Ca2+ binding modulator protein (Alg2), putative
	Afu1g17000	An01g09850	AO090005000975	19.7179	54.5152	38.71	12.6279	4.97031	7.47376	17.025	14.77	14.979	-	sin3-associated polypeptide, 18kD
	Afu5g07850	An03g03850	AO090701000693	12.2605	54.4893	22.2885	30.5779	26.0536	13.1177	12.3817	3.43958	4.26492	-	decapping enzyme Dcp1, putative
	Afu5g09420	An15g02370	AO090020000561	40.3223	54.444	128.294	33.6363	51.349	163.27	17.2486	221.673	38.4954	-	clock-controlled protein 8
	Afu2g09220	An12g04880	AO090011000773	48.5286	54.4252	33.0404	235.598	64.0662	5.53116	32.273	28.0757	2.48057	-	hypothetical protein
	Afu5g12400	An14g06820	AO090120000360	122.359	54.379	163.561	26.4582	18.9616	376.57	21.7481	53.6917	118.106	-	conserved hypothetical protein
	Afu2g07780	An05g00390	AO090011000917	182.17	54.3695	16.2032	14.102	117.073	26.1765	7.46504	4.9176	4.37674	-	acyl-CoA synthetase, putative
	Afu4g08170	An04g02610	AO090023000754	37.674	54.2981	21.322	38.1033	8.19251	0.272251	16.0349	10.7711	7.96792	uga2	succinate-semialdehyde dehydrogenase, putative
	Afu2g17600	An09g05730	AO090102000545	2.64821	54.24	1.17396	1.70707	0.131262	0	3.65036	69.2309	4.38526	pksP	polyketide synthetase PksP
	Afu1g01180	An11g03740	AO090020000650	1.46074	54.1759	38.824	1.74554	2.43832	401.352	22.122	8.93965	339.961	-	isoamyl alcohol oxidase
	Afu1g03010	An01g05190	AO090005000793	99.4946	54.1435	90.5679	31.3557	12.0799	92.9425	19.4277	59.7376	90.1024	-	cell cycle control protein (Cwf22), putative
	Afu3g05410	An11g11240	AO090020000011	60.2781	54.085	136.761	27.5815	64.7615	90.857	22.813	48.0643	147.052	-	mitochondrial translation release factor (RF-1),putative
	Afu5g01860	An16g01570	AO090003001338	85.9105	54.0749	66.5603	24.0726	18.9012	85.3508	60.8278	30.4754	9.932	-	p21-Arc
	Afu5g09600	An07g03290	AO090020000590	72.1391	53.9839	39.0808	47.7449	50.8361	468.021	19.4829	142.654	10.5335	-	2-nitropropane dioxygenase familyoxidoreductase, putative
	Afu2g02730	An07g07060	AO090026000848	75.6604	53.9168	29.1197	58.1642	19.6303	74.0346	37.8248	75.6421	54.4017	-	C2H2 finger domain protein, putative
	Afu1g07680	An07g10340	AO090012001020	74.8252	53.8933	135.64	190.457	173.756	31.6451	52.5638	108.444	386.82	-	Ras-related GTPase (Rab2), putative
	Afu1g03890	An01g02690	AO090003000960	30.6505	53.8807	64.8023	39.2186	20.5978	133.284	20.2795	110.975	34.0533	-	alpha/beta hydrolase, putative
	Afu4g09740	An04g07340	AO090003001256	87.0728	53.8362	204.23	72.3004	43.6185	230.044	111.954	47.2428	305.111	-	t-complex protein 1, theta subunit, putative
	Afu4g13380	An01g09090	AO090009000236	47.4244	53.8145	107.174	14.0606	6.24106	223.265	34.931	85.02	186.827	-	conserved hypothetical protein
	Afu7g04460	An13g01040	AO090005000132	149.363	53.6422	292.072	53.5264	89.7179	85.8542	29.3289	17.0677	176.773	-	Rab geranylgeranyltransferase, beta subunit
	Afu7g05960	An07g01620	AO090005000460	28.4631	53.6292	27.0268	16.3467	35.5667	11.7017	15.9175	18.5081	14.6023	-	C2H2 finger domain protein, putative
	Afu1g14940	An01g13070	AO090005001238	2119.97	53.6046	94.2244	63.0218	7.42421	97.7607	41.0439	40.1686	87.0035	-	protein translocation complex componenet (Npl1),putative
	Afu1g09830	An08g01640	AO090038000454	134.644	53.5906	92.0183	106.759	62.9756	267.94	86.6973	35.6971	64.2328	-	Hsc70 cochaperone (SGT), putative
	Afu5g03060	An09g05240	AO090102000509	137.301	53.5862	52.603	25.1794	10.3792	15.8901	40.5639	61.4684	113.816	-	hypothetical protein
	Afu7g03990	An13g00440	AO090026000815	67.5043	53.5382	76.4146	92.4853	24.7883	359.941	80.4821	20.9152	91.01	ura6	uridylate kinase
	Afu3g13070	An02g08950	AO090012000824	159.916	53.5254	13.081	28.6861	9.10922	8.50164	58.7921	66.1343	14.782	-	hypothetical protein
	Afu3g05510	An11g11130	AO090020000022	14.3966	53.4816	29.4037	8.71707	14.2242	10.0575	10.3127	33.483	9.54706	-	ubiquitin C-terminal hydrolase 37
	Afu1g07510	An07g10080	AO090012001002	136.5	53.4684	45.1307	10.768	8.74135	88.1844	15.1551	17.8338	100.683	-	conserved hypothetical protein
	Afu1g15820	An01g14200	AO090005001117	90.3256	53.4587	64.3345	213.795	19.7385	204.45	205.033	42.1931	80.4687	-	fatty acid hydroxylase, putative
	Afu4g05980	An04g00180	AO090023001000	35.977	53.442	35.4157	16.8046	24.4159	23.2651	8.30859	5.47836	54.3006	-	JmjC domain protein, putative
	Afu6g10880	An11g00400	AO090012000150	9.66748	53.4138	35.152	4.45321	118.245	333.676	14.6003	286.834	14.6675	-	acyl-CoA dehydrogenase, putative
	Afu6g12350	An06g01500	AO090009000183	35.1025	53.3189	17.8583	19.6294	12.0906	3.01944	15.9924	15.4674	3.17565	atgI	autophagy protein Apg9, putative
	Afu4g04470	An14g00350	AO090206000046	120.067	53.2868	74.2972	15.8942	37.1732	50.6836	16.9342	66.8367	70.2313	-	conserved hypothetical protein
	Afu1g11120	An08g03420	AO090038000296	164.373	53.286	27.8609	125.576	139.944	15.9116	75.2608	72.2795	30.4017	-	hypothetical protein
	Afu6g03950	An15g01510	AO090701000148	118.665	53.2708	43.7133	20.1182	17.1121	17.5809	19.0319	11.0286	19.4775	-	phospholipid-translocating P-type ATPase,putative
	Afu2g00790	An10g00810	AO090701000343	3.58717	53.249	8.1463	11.9871	475.738	0.610834	33.5213	265.624	1.96048	-	hypothetical protein
	Afu2g12990	An02g01700	AO090026000336	90.5975	53.2169	128.552	116.61	58.3156	222.005	168.577	70.5807	221.63	-	cyclophilin
	Afu4g04660	An14g00180	AO090206000022	96.6232	53.184	27.1931	59.2571	63.1077	5.69925	65.8632	25.6413	39.7135	-	proteasome regulatory particle subunit Rpt6,putative
	Afu5g11540	An18g03230	AO090026000677	114.21	53.1768	335.573	56.0137	39.0658	646.098	98.653	123.187	569.182	-	related to ribosomal protein S5
	Afu6g02780	An12g07760	AO090120000172	30.6617	53.1524	99.5341	51.2433	4.38811	24.619	91.7704	9.08752	30.2314	-	phospholipase, putative
	Afu6g08230	An11g01860	AO090003000102	39.3447	53.1118	66.7167	16.6844	38.8436	130.633	32.6909	116.132	185.063	-	DNL zinc finger protein
	Afu7g05680	An07g02200	AO090005000430	13.3631	53.1016	100.604	18.9339	79.7917	38.412	19.9257	24.5751	26.803	-	siroheme synthase
	Afu2g08640	An12g03990	AO090011000841	24.7404	53.0921	14.3376	25.3786	2.85612	51.0711	15.1341	35.1749	16.6441	-	conserved hypothetical protein
	Afu6g11210	An08g07520	AO090023000493	8.35222	53.0903	34.3397	1.7778	3.3669	3.66241	7.23386	18.3042	0.362207	-	3-oxoacyl-(acyl-carrier-protein) reductase
	Afu4g06020	An04g00230	AO090023000995	18.6755	53.0385	86.1064	25.4691	25.1342	13.6861	13.0595	11.3385	8.89459	phoC	cyclin dependent kinase inhibitor (Nuc-2),putative
	Afu1g05420	An18g04240	AO090009000401	30.9961	52.9661	23.0557	22.3919	6.15757	2.12222	9.53279	31.6563	21.3175	-	transcription factor SipA3, putative
	Afu3g06660	An11g09650	AO090020000332	4.04758	52.9601	2.16247	36.4705	193.919	4.11361	18.984	66.8799	1.5786	-	NIPSNAP1 protein
	Afu4g04760	An14g00040	AO090206000006	21.6028	52.9585	16.854	7.13254	12.7594	28.7429	7.01174	15.8824	39.9111	-	ATM related kinase (UvsB), putative
	Afu4g11467	An04g05120	AO090003001076	57.0087	52.9525	67.6444	26.5041	28.7573	21.0598	13.2254	11.8534	26.7492	-	0
	Afu1g09350	An08g00890	AO090005001589	35.423	52.9485	149.991	42.685	99.1521	169.021	35.8226	72.8	45.4517	-	FUN81 peptide
	Afu6g10010	An11g05310	AO090023000310	90.0196	52.9149	49.6049	3.63814	2.58136	43.2076	9.8136	92.495	84.1395	-	C6 transcription factor, putative
	Afu1g09180	An08g00700	AO090005001609	65.2594	52.8285	137.963	21.8245	24.534	92.9558	25.8603	20.5715	115.966	-	hypothetical protein
	Afu4g11450	An04g05150	AO090003001078	83.8915	52.7176	56.6591	36.3378	13.6801	65.8285	30.3797	32.0022	52.8447	-	Rho guanyl nucleotide exchange factor, putative
	Afu1g08767	An08g00025	AO090005001651	30.1719	52.7047	51.1964	37.4804	35.6343	88.5058	12.9346	13.9626	26.0487	-	0
	Afu5g07060	An17g00280	AO090701000278	19.6188	52.6903	104.855	15.9423	31.7547	105.501	21.1795	71.3744	47.7242	-	WD repeat protein
	Afu1g08980	An08g00480	AO090005001627	25.3445	52.6612	122.218	34.1377	16.7547	55.0438	55.1672	14.3078	357.655	myg1	MYG1
	Afu1g02030	An01g06230	AO090005000892	120.428	52.641	433.203	245.874	99.8106	1198.74	106.469	140.512	1195.89	-	eukaryotic translation initiation factor 3subunit EifCb, putative
	Afu2g04460	An11g03170	AO090003000241	2901.1	52.624	213.911	182.864	210.015	164.75	51.4445	127.086	197.734	-	conserved hypothetical protein
	Afu2g11090	An02g02990	AO090026000549	19.4898	52.6125	50.6703	5.78046	3.79983	34.3073	7.12767	3.31755	18.4451	-	DNA replication complex GINS protein (Psf2),putative
	Afu3g08090	An02g11580	AO090005001471	126.915	52.6109	579.428	0	0	0	111.258	334.694	1082.5	-	Ribosomal protein S8e, putative
	Afu1g03540	An18g04170	AO090009000413	34.3644	52.6041	103.572	12.8257	30.2483	39.546	13.1728	32.3514	16.0036	-	hypothetical protein
	Afu2g02020	An07g05830	AO090011000472	11.7507	52.6029	4.99002	16.0616	1.87547	0.123881	6.22678	10.0768	7.20287	-	formamidase
	Afu5g11580	An18g03180	AO090026000670	54.4219	52.3806	72.8123	11.4667	2.69529	19.7769	28.5585	29.7325	47.4617	-	transcription factor TFIIH subunit Tfb4,putative
	Afu3g14990	An11g03380	AO090020000148	16.6512	52.3269	25.6367	19.19	10.4093	35.6501	12.9149	27.6679	11.9252	-	alpha/beta hydrolase, putative
	Afu1g16320	An01g10830	AO090005001073	88.5322	52.3246	94.3973	45.6852	77.7196	64.3967	29.4618	32.2451	28.7023	-	vps28 protein
	Afu3g09280	An16g02940	AO090005001305	43.7888	52.3193	248.29	133.166	75.3064	824.979	106.074	123.133	1021.65	-	eukaryotic translation initiation factor 3subunit EifCk, putative
	Afu5g13110	An14g06040	AO090120000436	10.2316	52.3148	14.5892	10.4082	40.7477	0.852946	19.5273	22.9678	1.53021	-	conserved hypothetical protein
	Afu6g05010	An15g00300	AO090701000036	13.0156	52.3129	71.3617	6.22993	16.6861	31.5805	16.2003	37.1427	27.5474	-	C6 transcription factor, putative
	Afu6g02370	An12g08380	AO090120000124	110.362	52.3105	62.8861	53.5975	69.7597	9.90542	88.926	45.6045	37.3499	-	ARP2/3 complex 20 kDa subunit (p20-ARC),putative
	Afu2g03400	An07g07860	AO090120000247	208.853	52.3001	118.217	94.2504	29.3223	6.17074	97.5172	52.6338	46.5238	-	proteasome regulatory particle subunit (RpnK),putative
	Afu2g09130	An12g04780	AO090011000782	94.5593	52.2342	258.695	91.9386	57.1619	289.198	167.938	109.229	482.165	-	NADH-ubiquinone dehydrogenase 24 kDa subunit,putative
	Afu2g12520	An02g04750	AO090026000847	182.194	52.2083	36.1845	24.3174	13.7221	13.3598	23.3146	75.9212	14.1739	-	hypothetical protein
	Afu1g06400	An18g05380	AO090001000439	29.0047	52.1987	104.55	76.0427	12.0386	332.459	42.8521	176.625	289.886	schA	cAMP-dependent protein kinase-like, putative
	Afu2g12020	An02g04080	AO090026000445	96.3827	52.1853	78.8784	82.5422	48.6365	120.763	45.0737	65.0694	89.3959	-	soluble, glycine rich protein
	Afu1g02010	An01g06250	AO090005000894	55.503	52.1511	124.842	82.6467	53.7349	81.6044	13.4461	59.52	48.1629	-	C2H2 finger domain protein, putative
	Afu5g05520	An17g02310	AO090009000709	41.1125	52.0173	62.3539	20.1392	23.5547	74.9345	21.3657	44.0139	45.1593	-	cation-transporting ATPase, putative
	Afu1g05240	An01g04470	AO090003000821	24.2589	51.9083	45.1565	18.4519	31.1999	128.535	5.64327	9.26049	42.9445	-	PHD finger and BAH domain protein (Snt2),putative
	Afu6g04450	An15g00920	AO090701000099	9.09453	51.9051	16.4207	6.61768	2.60878	11.6315	8.82081	21.5722	8.35423	-	alpha-1,2-mannosyltransferase (Mnn2), putative
	Afu3g11430	An02g07250	AO090003000697	158.798	51.8971	237.902	353.23	30.3154	346.272	57.9895	25.251	744.636	-	arginase
	Afu1g14730	An01g12750	AO090003000500	40.4731	51.8504	24.6378	34.4229	1.53843	1.27613	51.3752	3.94702	0.451541	-	cell division cycle protein 20 (CDC20),putative
	Afu8g02780	An03g06880	AO090010000769	37.1687	51.7776	49.2145	38.0597	6.33837	9.87039	21.3439	15.8006	28.4499	-	vacuolar protein sorting protein, putative
	Afu2g03280	An07g07740	AO090120000258	38.025	51.7519	98.672	36.0083	24.6323	216.697	44.5734	241.74	127.712	-	hypothetical protein
	Afu1g13300	An08g06370	AO090012000551	42.6092	51.7258	79.7759	49.9762	35.4484	30.3998	17.7744	149.581	25.16	-	GTP cyclohydrolase ii
	Afu6g08250	An11g01840	AO090003000100	10.0533	51.6585	28.4693	3.35606	2.64976	4.08953	7.29663	3.57737	14.4379	-	CwfJ domain protein
	Afu2g00590	An07g01100	AO090103000485	48.9086	51.6526	27.5233	8.75957	14.242	3.21969	15.3266	14.9097	6.00012	-	glutathione-S-transferase, putative
	Afu1g09210	An08g00730	AO090005001612	27.5949	51.6425	268.388	10.3267	6.51115	265.605	28.6244	51.0848	405.243	-	AAA family ATPase, putative
	Afu3g12850	An02g08850	AO090012000837	30.5818	51.5699	57.4713	47.7628	5.36474	0.134756	86.9824	6465.22	32.5453	-	ubiquitin conjugating enzyme (UbcB), putative
	Afu7g01330	An12g01550	AO090010000209	59.3005	51.5397	39.1645	11.9403	12.3381	8.96468	16.8169	30.9524	41.1928	-	RNA binding complex component (TraX), putative
	Afu1g14220	An01g12230	AO090012000434	154.151	51.5384	944.548	128.313	235.861	2292.63	304.734	402.371	3011.24	nopA	fibrillarin
	Afu6g13640	An08g08660	AO090103000515	204.29	51.5274	168.033	16.0549	9.91429	152.61	35.647	67.4084	103.482	-	hypothetical protein
	Afu1g01760	An01g06460	AO090005000918	47.2033	51.5201	29.4628	72.5201	3.70343	6.12155	49.1785	18.4111	149.217	-	integral membrane protein
	Afu1g09400	An08g00940	AO090005001585	70.3653	51.4717	96.8739	37.5754	48.3264	338.604	30.8429	36.9338	234.675	-	R3H domain protein, putative
	Afu1g10880	An08g03090	AO090038000322	20.6496	51.4702	24.2897	21.5852	31.1293	41.9735	25.1195	7.79138	9.76457	pmcA	P-type calcium ATPase, putative
	Afu4g11660	An04g04770	AO090003001054	78.198	51.3975	107.926	21.2418	14.0586	75.5983	15.463	31.9505	52.2809	-	PHD finger domain protein (Ing1), putative
	Afu2g09170	An12g04820	AO090011000778	20.4999	51.3792	32.1592	15.008	0.540877	11.2668	10.5148	25.5217	11.5788	-	DUF814 domain protein, putative
	Afu3g09080	An16g02650	AO090005001341	37.2575	51.3731	144.515	17.3751	6.46706	69.549	25.6391	67.2264	87.7586	-	Hypothetical protein
	Afu4g12950	An01g08520	AO090009000292	37.9404	51.3577	25.679	40.4652	48.0755	4.07047	19.653	36.7978	6.20678	atg24	PX domain protein
	Afu4g06730	An04g01110	AO090023000913	14.0683	51.277	86.134	7.65884	44.8231	226.33	13.781	195.812	32.0839	-	hypothetical protein
	Afu5g05490	An17g02340	AO090009000712	125.943	51.2134	225.729	214.419	14.9783	923.002	130.546	128.848	744.429	-	seryl-tRNA synthetase
	Afu2g08770	An12g04120	AO090011000824	42.6358	51.2092	97.8864	21.2799	9.38092	94.4679	18.0936	40.8459	60.6487	-	RING finger domain protein, putative
	Afu4g12930	An01g08500	AO090009000294	50.8013	51.1937	57.069	24.0692	3.91559	26.0707	53.8432	7.46416	75.645	-	ubiquinone biosynthesis monooxgenase (Coq6),putative
	Afu1g10110	An08g01950	AO090038000424	7.33995	51.1677	12.4009	58.8297	7.01522	4.53703	79.1547	12.0584	0.370955	-	hypothetical protein
	Afu1g14890	An01g13010	AO090005001243	12.466	51.1661	9.0191	3.42362	33.4769	15.1114	4.86764	22.0212	1.61427	pdeA	cpdP protein, putative
	Afu1g12900	An08g05760	AO090012000610	14.7096	50.9541	47.0544	34.9755	30.8043	40.3031	15.3578	74.3976	55.8916	-	Leucine Rich Repeat domain protein
	Afu1g07450	An07g10010	AO090012000996	273.072	50.9074	601.066	107.247	18.2395	1487.7	179.065	87.2691	836.793	-	iron homoeostasis protein (Yhm1), putative
	Afu1g09410	An08g00950	AO090012000931	67.8643	50.8726	305.888	52.0513	23.5294	556.871	74.1007	67.6826	293.407	-	ribosomal protein L17
	Afu6g02390	An12g08360	AO090120000126	31.266	50.8715	149.703	24.2163	15.3945	123.909	36.8721	45.6687	29.6842	-	thioesterase family protein
	Afu3g13970	An09g04710	AO090012000733	19.2116	50.8291	32.1919	37.2202	17.867	5.47016	32.2926	24.9082	14.93	-	phosphatidylserine decarboxylase (Psd2),putative
	Afu6g11270	An08g07470	AO090023000485	140.708	50.7964	27.5087	28.7816	58.669	7.96693	29.1386	29.0702	4.93341	-	synaptobrevin-like protein
	Afu6g04260	An15g01480	AO090701000145	128.806	50.7876	505.744	38.0314	1.07324	773.399	49.7061	92.734	609.117	-	mak16 protein
	Afu5g06440	An17g01260	AO090009000608	96.955	50.7665	32.4047	24.6802	11.9532	3.70332	12.0542	18.5948	3.88722	-	ubiquitin C-terminal hydrolase family protein
	Afu4g14530	An02g11830	AO090023000353	0.390213	50.7445	5.20819	10.3958	4.93741	1.03595	0.245176	0.191145	0	gstC	theta class glutathione S-transferase
	Afu5g11210	An01g02310	AO090026000727	27.484	50.7397	100.621	39.6115	46.9725	63.1752	37.4217	47.1494	3.88527	-	molybdopterin binding domain protein
	Afu2g05910	An02g14380	AO090001000710	34.5287	50.7369	145.544	62.1898	32.0312	6.10503	162.04	27.7404	59.1357	hxkA	hexokinase Kxk, putative
	Afu1g01680	An01g06530	AO090005000936	159.828	50.7351	17.6136	0.438404	15.8787	1.01416	44.2461	22.0769	20.3312	-	branched-chain amino acid aminotransferase
	Afu1g04380	An01g03240	AO090003000911	55.3565	50.7217	26.9455	6.46264	12.2239	4.62204	9.26039	40.3954	19.4552	-	F-box domain protein
	Afu4g12650	An01g08160	AO090009000327	40.2682	50.7124	67.5518	27.5235	11.0691	29.7868	12.2707	17.3482	21.7575	-	histone acetyltransferase (Gcn5), putative
	Afu4g08940	An04g03800	AO090023000640	30.294	50.6685	130.202	49.8944	24.2139	571.117	73.2651	81.625	304.801	-	hypothetical protein
	Afu1g01770	An02g10680	AO090138000121	52.5915	50.6432	21.1075	14.4951	2.46404	1.33744	2.14849	0.744451	0.170331	-	dehydrogenase
	Afu3g09610	An16g03110	AO090005001289	37.8663	50.6393	44.1733	6.44833	15.903	9.08471	17.1328	6.72803	28.3427	-	histone acetyltransferase (MysT1), putative
	Afu4g12700	An03g02800	AO090009000298	42.6834	50.6339	43.2535	107.298	19.704	1.34246	29.0796	14.5528	1.15576	-	hypothetical protein
	Afu6g10650	An11g00510	AO090023000206	18.3322	50.6057	206.871	85.1218	11.4283	284.102	383.613	29.4792	576.674	-	ATP citrate lyase, subunit 1, putative
	Afu8g04070	An16g09070	AO090103000020	6.12915	50.5961	10.5839	14.2689	244.911	13.0664	6.47449	802.437	9.53869	-	glucosamine-6-phosphate deaminase, putative
	Afu1g11050	An18g00440	AO090010000172	4.58871	50.5785	15.2341	0.173703	20.0423	0.519285	0	0.492311	0.168962	-	MFS sugar transporter, putative
	Afu5g01020	An15g06850	AO090102000220	18.8196	50.5537	81.5405	7.78058	2.92615	63.3688	26.1762	70.9404	177.58	-	DUF858 domain protein
	Afu1g05540	An18g04350	AO090009000390	18.9206	50.5435	15.8482	13.8404	12.2243	2.06158	5.49307	4.37769	0.261292	-	PXA domain protein
	Afu3g06090	An11g10400	AO090020000082	35.5863	50.4985	85.3223	16.8448	10.1689	35.0585	11.5511	13.4233	28.1467	-	transcription initiation factor TFIID subunit12, putative
	Afu6g12970	An07g08010	AO090023000713	25.804	50.4708	46.6278	26.9579	14.4491	43.1004	20.8904	31.5286	25.987	-	nuclear migration protein NudF
	Afu5g11000	An14g02360	AO090026000751	40.8035	50.4631	130.732	41.6902	26.2202	154.068	33.3474	23.3656	124.165	-	small nuclear ribonucleoprotein U2, A'
	Afu3g11020	An02g06760	AO090003000655	84.7117	50.4408	51.5254	9.32819	57.157	68.3605	21.8813	20.5767	66.42	-	hypothetical mrna 3-end processing component
	Afu2g06060	An02g14640	AO090001000721	82.105	50.4383	78.5032	14.5101	31.7693	56.0298	25.8112	51.8605	87.2626	-	transcriptional co-activator (Hfi1/Ada1),putative
	Afu3g08040	An02g11470	AO090005001477	104.287	50.417	266.464	20.1719	15.1586	61.1544	38.6926	29.4594	99.9971	-	polymerase (RNA) II (DNA directed) polypeptideD
	Afu2g11880	An02g03990	AO090026000453	31.9044	50.3585	19.9711	19.7057	14.3617	6.09838	12.5155	28.4111	1.31323	-	hypothetical protein
	Afu7g02540	An12g00040	AO090038000630	45.8735	50.3553	49.0139	27.1741	33.6278	85.7218	20.1944	31.1946	36.8726	-	Ras family GTPase, putative
	Afu6g08860	An11g06600	AO090001000560	35.785	50.3443	102.552	22.849	51.6188	172.344	20.4375	85.2781	45.2535	-	sugar isomerase, KpsF/GutQ
	Afu5g10790	An14g03810	AO090010000462	21.6536	50.3222	36.3281	32.7494	0.421633	74.0676	16.9149	7.15647	35.0295	-	conserved hypothetical protein
	Afu8g04900	An16g07910	AO090005000650	13.0043	50.2912	71.8555	35.56	78.8258	53.0082	26.8715	14.636	71.002	-	hypothetical protein
	Afu6g04050	An15g01290	AO090701000129	229.161	50.1612	152.885	15.5015	22.6021	172.654	23.4031	72.9822	125.276	-	D123 proteins, putative
	Afu2g07600	An05g00140	AO090011000933	31.2355	50.0818	71.9025	38.1301	13.5618	21.6802	56.5559	35.7592	80.7068	-	conserved hypothetical protein
	Afu5g02655	An02g10060	AO090102000386	67.1033	50.0817	4.97647	0.357236	0.449116	0	0.367173	0	0.130991	-	0
	Afu1g10360	An08g02280	AO090038000392	56.7745	49.9491	68.8295	30.6221	152.198	206.134	27.191	84.5212	46.9382	-	conserved hypothetical protein
	Afu6g10450	An11g00890	AO090023000241	71.9959	49.93	11.4035	192.748	184.669	1.11567	128.359	64.0545	60.9557	-	hypothetical protein
	Afu3g06280	An11g10060	AO090020000125	79.0869	49.9272	70.1627	20.8952	8.54751	2.14544	21.0155	23.3228	7.21064	-	Rho GTPase activator (Rgd1), putative
	Afu7g04360	An13g00930	AO090005000123	6.34796	49.8427	27.5086	3.22007	1.26869	0.205693	1.60258	1.52705	0	-	alcohol dehydrogenase
	Afu2g04760	An11g04420	AO090003000279	6.25613	49.8261	74.821	12.0835	6.22011	30.5745	5.00229	35.6781	31.063	-	BTB domain and ankyrin repeat protein
	Afu4g04355	An14g00490	AO090206000057	11.0307	49.6581	11.8973	19.9956	49.2258	10.8506	30.1751	10.3713	10.8809	-	0
	Afu2g10340	An16g04650	AO090011000604	54.0296	49.6228	82.7503	14.6319	6.40724	26.3961	24.063	18.4985	35.7751	-	AP-2 adaptor complex subunit beta, putative
	Afu6g02130	An12g08690	AO090120000098	223.994	49.6182	176.697	25.6004	34.6912	130.67	78.6823	43.9169	273.97	-	Rab geranylgeranyl transferase escort protein,putative
	Afu4g13010	An01g08590	AO090009000287	139.968	49.6166	65.0593	15.7847	49.2821	6.94498	25.4302	28.1816	9.59277	-	conserved hypothetical protein
	Afu6g12600	An06g01780	AO090003000373	65.3774	49.6003	81.1002	15.9074	46.8099	243.825	15.1848	27.0051	100.287	-	WD repeat protein
	Afu1g08810	An08g00210	AO090005001646	135.859	49.5792	334.277	120.031	61.8299	33.8754	58.1617	73.2549	88.9683	-	glycerol-3-phosphate dehydrogenase,mitochondrial
	Afu4g06400	An04g00760	AO090023000950	25.0713	49.5333	34.7707	21.4209	50.1705	13.6751	13.4532	32.1355	8.48035	-	pH signal transduction protein PalA, putative
	Afu4g10470	An04g06200	AO090003001164	29.2059	49.5219	83.8441	59.2645	88.1417	41.8771	32.8152	72.7935	60.5957	-	Sphingosine-1-phosphate lyase, putative
	Afu5g12440	An14g06780	AO090120000365	27.6595	49.517	35.2716	12.1171	8.21565	17.4766	7.02588	115.295	23.4758	-	cell cycle control protein (Cwf23), putative
	Afu3g10190	An16g04020	AO090003000555	22.8858	49.4982	45.3515	15.7112	37.4256	84.1969	24.7436	152.182	46.949	pex14	peroxisomal membrane anchor protein (Pex14),putative
	Afu1g09330	An08g00880	AO090005001590	98.4032	49.4686	335.435	181.301	73.6885	758.27	114.939	174.293	1174.25	-	eukaryotic translation initiation factor 3subunit EifCf, putative
	Afu8g04510	An16g08480	AO090023000335	14.5108	49.4188	35.3973	11.4982	38.4221	53.0214	9.78099	35.8166	19.8792	-	pirin, putative
	Afu2g04680	An11g04320	AO090003000267	48.7838	49.3859	57.8039	23.8248	14.4682	28.4294	20.3534	21.7261	28.602	pakA	serine/threonine kinase (Ste20), putative
	Afu4g11040	An04g05650	AO090003001116	10.9986	49.3477	22.5985	7.64063	28.7665	10.454	20.8843	17.5441	66.9209	-	SET domain protein
	Afu6g06510	An18g06580	AO090003000022	26.0164	49.2804	9.69902	6.02701	36.3702	3.43196	3.15614	10.5135	4.57215	-	extracellular triacylglycerol lipase, putative
	Afu3g01020	An13g02710	AO090009000080	21.9676	49.2515	62.6771	4.60167	10.7899	33.1635	4.03494	8.34828	24.8036	-	hypothetical protein
	Afu2g08940	An12g04650	AO090011000801	30.1146	49.2465	70.2304	25.7737	33.336	62.3658	25.0192	58.9773	37.7061	-	conserved hypothetical protein
	Afu4g12830	An01g08400	AO090009000311	195.782	49.2299	71.2867	28.286	12.4496	7.10769	30.231	14.6136	35.35	-	Vps5p
	Afu3g11950	An02g07750	AO090003000755	1.39575	49.1804	1.60951	1.82519	1.27479	0.206682	0.921742	1.95985	0	-	hypothetical protein
	Afu6g08410	An03g03760	AO090001000496	49.5495	49.1654	47.8084	17.2463	1.55845	23.1038	10.2483	26.6894	33.5536	-	hypothetical protein
	Afu4g11540	An04g04890	AO090003001067	9.96551	49.1637	36.1797	34.0015	129.157	15.8858	54.2033	230.987	96.7055	-	glycerol kinase, putative
	Afu5g01920	An16g01780	AO090003001326	31.6408	49.1298	13.0026	5.62656	1.45101	0	22.6648	17.3301	7.56749	-	GPI anchored protein, putative
	Afu5g03510	An09g05890	AO090102000560	22.0262	49.1114	47.8818	10.7598	17.5563	103.167	24.3006	14.8591	121.202	-	PQ loop repeat protein
	Afu6g02540	An12g07930	AO090120000140	53.9914	49.1049	38.3438	16.2983	6.40143	13.8984	18.885	29.7133	32.814	-	actin associated protein
	Afu5g10780	An14g03820	AO090010000463	27.0165	49.0961	103.021	212.753	28.8312	120.217	252.902	18.9102	25.6667	uge5	UDP-glucose 4-epimerase
	Afu1g08970	An08g00470	AO090005001628	42.7949	49.0256	29.2459	38.4037	21.8048	24.2957	31.1546	27.4186	90.0062	-	conserved hypothetical protein
	Afu5g08370	An03g04600	AO090701000756	34.7518	49.0252	26.5049	63.1453	14.4905	7.60083	31.3586	6.36971	5.05455	-	polyubiquitin binding protein (Doa1/Ufd3),putative
	Afu7g02370	An12g00210	AO090038000616	34.2607	49.0184	76.5126	20.5526	10.9682	93.5053	14.854	15.8111	78.9311	-	SNF2 family helicase/ATPase (Swr1), putative
	Afu2g04670	An11g04310	AO090003000264	168.423	48.9733	27.3167	30.1632	16.4066	2.79655	45.1602	37.5726	25.6497	-	SH3 domain protein
	Afu4g03030	An14g03160	AO090012000176	80.6048	48.9573	73.7501	19.1914	26.6775	32.1848	16.0254	13.5282	38.7456	-	conserved hypothetical protein
	Afu1g15000	An01g13160	AO090005001230	179.054	48.8995	337.288	97.1772	26.5396	284.04	85.8541	168.295	260.904	-	2-isopropylmalate synthase
	Afu4g09000	An04g03900	AO090023000632	144.355	48.8599	318.406	37.7207	39.7769	472.623	104.648	135.93	538.916	-	mitochondrial 60S ribosomal protein L25,putative
	Afu6g06345	An18g06810	AO090003000004	96.9016	48.8478	170.313	124.629	97.712	147.019	103.269	90.0184	278.454	-	DMRL synthase family protein
	Afu3g08400	An02g12040	AO090005001434	37.8038	48.8157	62.6294	25.7994	12.2808	97.2731	11.4324	88.7511	77.7066	-	SNF2 family helicase/ATPase, putative
	Afu2g17100	An04g09150	AO090102000109	29.3318	48.8023	54.8806	35.4662	22.5191	81.3642	17.184	105.123	7.96519	-	conserved hypothetical protein
	Afu2g10980	An02g02880	AO090026000550	58.8106	48.7905	124.499	34.8526	42.1938	51.0191	30.2715	61.4827	34.6702	-	ADP-ribosylation factor, putative
	Afu2g14090	An02g04830	AO090026000135	40.9746	48.783	184.976	24.988	1.00827	449.718	13.206	77.4822	235.351	-	extragenic suppressor of the bimD6 mutation
	Afu4g03990	An14g00880	AO090011000318	37.4323	48.7543	95.1005	38.2459	48.1884	108.122	30.7764	232.232	44.4308	-	membrane-spanning ATPase, putative
	Afu2g02420	An07g06350	AO090011000532	110.63	48.718	75.4252	40.1364	23.1216	117.383	27.7188	79.0862	86.7908	-	FHA domain protein
	Afu5g03140	An09g05310	AO090102000517	40.3219	48.6921	249.143	24.5317	98.8464	381.386	50.9094	165.394	219.089	-	GTP cyclohydrolase i
	Afu1g04540	An01g03570	AO090003000873	63.052	48.6845	129.977	88.8789	9.08827	47.4975	209.115	52.4026	124.888	-	NADH-cytochrome b5 reductase precursor
	Afu1g02540	An01g05660	AO090005000841	203.224	48.6539	21.0482	28.5905	8.84952	1.54903	38.972	10.8388	8.02739	-	EF hand domain protein
	Afu2g09700	An16g05520	AO090011000670	30.0955	48.6419	73.0266	64.26	28.3675	23.9895	38.0114	23.1964	11.6978	-	homocitrate dehydratase
	Afu5g08920	An07g04290	AO090020000494	23.9472	48.5971	207.132	20.2357	45.4013	342.7	10.9217	16.4726	110.338	-	hypothetical protein
	Afu2g03140	An07g07560	AO090120000273	44.2876	48.5885	136.334	116.771	249.131	47.3206	28.1104	205.375	56.7527	-	peptide methionine sulfoxide reductase
	Afu4g10010	An04g07050	AO090003001231	159.581	48.5436	69.8801	68.5648	1.0647	23.529	38.421	37.3529	23.6459	-	cdc37 protein
	Afu5g14320	An14g05730	AO090001000197	14.3261	48.5402	3.13355	5.34178	60.7718	11.1127	8.03695	194.965	177.524	-	hypothetical protein
	Afu8g04580	An16g08390	AO090023000321	53.1344	48.528	104.367	12.6424	27.4852	62.0744	8.42719	40.6684	22.4282	-	hypothetical protein
	Afu6g02420	An12g07810	AO090120000129	162.589	48.513	190.031	71.002	64.9159	162.229	52.2836	37.0649	137.974	-	ubiquitin conjugating enzyme (UbcM), putative
	Afu6g10940	An06g01260	AO090023000524	23.9911	48.4525	43.3939	12.3528	24.3766	32.6301	10.4221	41.0262	5.242	-	conserved hypothetical protein
	Afu6g06870	An18g06050	AO090003000068	202.147	48.4356	301.188	82.9288	50.5449	383.665	172.119	111.724	270.738	-	casein kinase I homolog, putative
	Afu5g06130	An17g01670	AO090009000644	123.412	48.427	337.582	222.934	138.329	891.796	260.177	114.854	659.662	-	succinyl-CoA synthetase alpha subunit, putative
	Afu2g11130	An02g03090	AO090026000541	43.2093	48.3989	114.969	20.6571	70.1678	95.9679	28.2156	18.5372	79.8502	-	NOT2 family protein
	Afu1g17020	An01g09820	AO090005000972	2.24398	48.3896	28.2154	0.684248	4.34896	0.426159	0.670062	3.91797	0.525908	ugd1	UDP-glucose dehydrogenase
	Afu2g04720	An11g04385	AO090003000271	49.6247	48.3511	46.4608	6.44386	2.81161	6.24919	8.83931	24.1073	12.84	-	ubiquitin C-terminal hydrolase, putative
	Afu1g10550	An08g02510	AO090038000369	47.7697	48.3389	55.4165	15.5982	0.421042	22.527	13.436	45.0096	9.13735	-	CBF/NF-Y family transcription factor, putative
	Afu2g04350	An11g03040	AO090003000221	124.212	48.3284	24.3697	17.7753	0.622698	0.138818	35.2907	13.2599	6.39701	-	hypothetical protein
[truncated: 4,174 more rows]
