# Supplementary material for: Comparative transcriptome analysis revealing dormant conidia and germination associated genes in Aspergillus species: an essential role for AtfA in conidial dormancy
Source: BMC Genomics. 2016 May 17;17:358. doi: 10.1186/s12864-016-2689-z (PMC4869263; doi:10.1186/s12864-016-2689-z)
Supplement: Additional file 8: Table S4. — List of primers used in this study. (XLSX 51 kb) [file 12864_2016_2689_MOESM8_ESM.xlsx]

## Sheet: primers
Table S6, Primer sequences used in this study
	Primer name	Sequence (5' to 3')
	RT-actin-F	CTGTGCAGATTGTCGCCAGGG
	RT-actin-R	GTCCAGATTAAGCTGTCGCGC
	RT-calA-F	GATGTTCACCAAGGCCTTCTTCGC
	RT-calA-R	GGCGGAGGAGTTGCCGCTGCGCTGG
	RT-calB-F	GTCTTTCTCCAAGTTCTTCAGCC
	RT-calB-R	GGACGCCGCCGCTGGGGGCGCGG
	RT-calC-F	GTTCTTTTCCAGACTCCTTTTCATAG
	RT-calC-R	CATGCCTAGTCATGCTGCCACCAGG
	RT-catA-F	CACCGACGATCCACTTCTCCAAGG
	RT-catA-R	GACGGTTGATTGGCAGCTCTTCCC
	RT-conJ-F	GCCCGCTAACCAGAACCCCGGAAACTTTGC
	RT-conJ-R	CCACCCTGGTGGCTGGACTGGCCTCCC
	RT-2g00200-F	GGCATCCCATCCTCTTCAGGCGATAG
	RT-2g00200-R	GGCGCCCTGGAACAAGGAAGAAAG
	RT-5g01160-F	GCTGTTCAGGAAACCCAAGTTGCC
	RT-5g01160-R	GATGGCCGCCTGGGAGTGTGTGTCG
	RT-8g06020-F	GGTGCACATCAGTCGAGTGCAAAAGC
	RT-8g06020-R	GTGGGTGCCATAAACATAGTCGG
	RT-2g01590-F	GGCCCTCAAAGGAATCCAGCTCGG
	RT-2g01590-R	GATTTCTCTGTCCAACGATGTGGTG
	RT-2g15740-F	GTCTTTGACTCTGACGCGGTCGCTG
	RT-2g15740-R	GCGGTGGAATATGTTAATCGTAGG
	RT-5g03930-F	GGCCGCCTCTCAAGCTGCAGGGCTCG
	RT-5g03930-R	GGAATAATTGCTCACATCAGTCG
	RT-3g03940-F	GCCTGACAAAACAAGAAAGATTGTC
	RT-3g03940-R	CACAGGTTTAAGATCGACAGGGG
	RT-4g03390-F	GGCGTTCGGTAAACGTAATGGAGAGG
	RT-4g03390-R	GCACTGTCCGCCAGACCCAGCATGGG
	RT-5g14310-F	GCAATCCGTCCTCCAACCCGTCATCG
	RT-5g14310-R	CCAGGGCTCCGCCGGTCACGAGGGC
	RT-6g08730-F	GCCATCATCACAAGACCCAATTCAG
	RT-6g08730-R	GGAGAAGGCAAAGGTCATCATCGAGC
	RT-5g01290-F	GTCCATCCCAAAAACAATGCGCGC
	RT-5g01290-R	GCGGTTGGGACGGGATGATCTGCGG
	RT-2g04200-F	GGCTCCCTCGGCTATCTCTACGAGC
	RT-2g04200-R	GGACATGGTCATAGCCTTTGTAGC
	RT-7g01430-F	GTTCGACTCGATGTTGTCTCAAACG
	RT-7g01430-R	CCCGGGAATAACGGTAGGTACTGG
	RT-2g16930-F	GGCCGCCAAATCTGTGGAGGGAAAC
	RT-2g16930-R	GCACCACAAAAGCGTCATCATACCG
	RT-2g02310-F	GGCTTTGAGCAGTGAGTATCGCTC
	RT-2g02310-R	GAAAAGGCCTAGGAACCCTAGACC
